# Supplementary material for: Increased interregional virus exchange and nucleotide diversity outline the expansion of chikungunya virus in Brazil
Source: Nat Commun. 2023 Jul 21;14:4413. doi: 10.1038/s41467-023-40099-y (PMC10362057; doi:10.1038/s41467-023-40099-y)
Supplement: Supplementary file 4 — Supplemantary Data 1 [file 41467_2023_40099_MOESM4_ESM.xlsx]

## Sheet: demographic_sequencing_stats
weblink	NCBI accession number	ID-sequence	Barcode	Lab ID	Cq value	State	Municipality	Collection date	Onset date	Sex	Age_group	Number of mapped reads	Coverage	Depth of Coverage
https://www.ncbi.nlm.nih.gov/nuccore/OQ759654	OQ759654	CHIKV|NB06|ARB02|AL|2021-08-30	NB06	ARB 2	21.92	AL	BARRA DE SAO MIGUEL	2021-08-30	2021-08-28	M	(55-74)	8179	94.3	816.7
https://www.ncbi.nlm.nih.gov/nuccore/OQ759652	OQ759652	CHIKV|NB07|ARB08|AL|2021-09-18	NB07	ARB 8	15.71	AL	DELMIRO GOUVEIA	2021-09-18	2021-08-15	F	(25-54)	56805	94.1	3498.3
https://www.ncbi.nlm.nih.gov/nuccore/OQ759653	OQ759653	CHIKV|NB08|ARB09|AL|2021-10-24	NB08	ARB 9	21.92	AL	UNIAO DOS PALMARES	2021-10-24	2021-08-29	F	(25-54)	3038	92.9	226.8
https://www.ncbi.nlm.nih.gov/nuccore/OQ759704	OQ759704	CHIKV|NB02|NIH-01|BA|2019-04-18	NB02	NIH-01/966	27.14	BA	FEIRA DE SANTANA	2019-04-18	2019-04-17	M	(25-54)	132760	94.5	7528.6
https://www.ncbi.nlm.nih.gov/nuccore/OQ759705	OQ759705	CHIKV|NB03|NIH-02|BA|2019-06-01	NB03	NIH-02/1435	26.52	BA	FEIRA DE SANTANA	2019-06-01	2019-05-31	M	(25-54)	76168	94.6	5412.9
https://www.ncbi.nlm.nih.gov/nuccore/OQ759708	OQ759708	CHIKV|NB04|NIH-03|BA|2019-05-10	NB04	NIH-03/1524	18.1	BA	FEIRA DE SANTANA	2019-05-10	2019-05-06	F	(25-54)	2382	92.7	156.6
https://www.ncbi.nlm.nih.gov/nuccore/OQ759709	OQ759709	CHIKV|NB05|NIH-04|BA|2019-08-16	NB05	NIH-04/1801	21.32	BA	FEIRA DE SANTANA	2019-08-16	2019-08-14	M	(12-24)	88238	94.6	6633.4
https://www.ncbi.nlm.nih.gov/nuccore/OQ759712	OQ759712	CHIKV|NB09|BA-01|2021-02-02	NB09	BA-01	14.8	BA	BARREIRAS	2021-02-02	2021-01-29	M	(0-11)	28095	94.3	3298.8
https://www.ncbi.nlm.nih.gov/nuccore/OQ759714	OQ759714	CHIKV|NB10|BA-02|2021-04-06	NB10	BA-02	15.1	BA	ITAGUACU DA BAHIA	2021-04-06	2021-05-05	M	(0-11)	22200	94.8	2405
https://www.ncbi.nlm.nih.gov/nuccore/OQ759717	OQ759717	CHIKV|NB11|BA-03|2021-06-21	NB11	BA-03	15.9	BA	FEIRA DE SANTANA	2021-06-21	2021-06-21	M	(12-24)	48701	94.2	8877.8
https://www.ncbi.nlm.nih.gov/nuccore/OQ759718	OQ759718	CHIKV|NB12|BA-04|2021-03-04	NB12	BA-04	18.3	BA	BARREIRAS	2021-03-04	2021-03-04	F	(0-11)	72292	94.1	5770.4
https://www.ncbi.nlm.nih.gov/nuccore/OQ759719	OQ759719	CHIKV|NB13|BA-05|2021-02-25	NB13	BA-05	18.8	BA	BARREIRAS	2021-02-25	2021-02-24	F	(0-11)	46042	94.5	3880.8
https://www.ncbi.nlm.nih.gov/nuccore/OQ759720	OQ759720	CHIKV|NB14|BA-06|2021-09-21	NB14	BA-06	19.1	BA	SAPEACU	2021-09-21	NA	F	(55-74)	78195	94.5	6739.6
https://www.ncbi.nlm.nih.gov/nuccore/OQ759721	OQ759721	CHIKV|NB15|BA-08|2021-03-23	NB15	BA-08	20.4	BA	BARREIRAS	2021-03-23	2021-03-23	M	(12-24)	70997	94.5	6115.9
https://www.ncbi.nlm.nih.gov/nuccore/OQ759723	OQ759723	CHIKV|NB16|BA-09|2021-04-07	NB16	BA-09	21	BA	BARREIRAS	2021-04-07	2021-04-07	F	(12-24)	97995	94.4	6624.4
https://www.ncbi.nlm.nih.gov/nuccore/OQ759722	OQ759722	CHIKV|NB17|BA-10|2021-04-23	NB17	BA-10	21.2	BA	BARREIRAS	2021-04-23	2021-04-22	F	(0-11)	63373	94.2	4977.7
https://www.ncbi.nlm.nih.gov/nuccore/OQ759725	OQ759725	CHIKV|NB18|BA-12|2021-04-20	NB18	BA-12	22.1	BA	IRECE	2021-04-20	2021-04-17	M	(25-54)	38035	94.5	3366.7
https://www.ncbi.nlm.nih.gov/nuccore/OQ759724	OQ759724	CHIKV|NB19|BA-15|2021-03-23	NB19	BA-15	22.8	BA	BARREIRAS	2021-03-23	2021-03-22	M	(0-11)	68865	94.2	5050.5
https://www.ncbi.nlm.nih.gov/nuccore/OQ759726	OQ759726	CHIKV|NB20|BA-18|2021-07-15	NB20	BA-18	23.5	BA	NOVO TRIUNFO	2021-07-15	2021-07-08	F	(25-54)	26719	94.1	2002.1
https://www.ncbi.nlm.nih.gov/nuccore/OQ759727	OQ759727	CHIKV|NB21|BA-19|2021-08-23	NB21	BA-19	23.5	BA	POJUCA	2021-08-23	2021-08-19	F	(55-74)	59248	94.8	5119.6
https://www.ncbi.nlm.nih.gov/nuccore/OQ759728	OQ759728	CHIKV|NB22|BA-21|2021-03-08	NB22	BA-21	23.6	BA	BARREIRAS	2021-03-08	2021-03-06	F	(12-24)	47638	94	3735.6
https://www.ncbi.nlm.nih.gov/nuccore/OQ759730	OQ759730	CHIKV|NB23|BA-22|2021-06-08	NB23	BA-22	24.2	BA	JACOBINA	2021-06-08	NA	M	(0-11)	19873	94.4	1451
https://www.ncbi.nlm.nih.gov/nuccore/OQ759729	OQ759729	CHIKV|NB24|BA-23|2021-06-07	NB24	BA-23	24.3	BA	DIAS D''AVILA	2021-06-07	2021-05-06	F	(25-54)	123707	93.8	9189.9
https://www.ncbi.nlm.nih.gov/nuccore/OQ759731	OQ759731	CHIKV|NB25|BA-24|2021-04-08	NB25	BA-24	24.5	BA	JOAO DOURADO	2021-04-08	2021-04-05	F	(25-54)	71258	93.4	4504.9
https://www.ncbi.nlm.nih.gov/nuccore/OQ759732	OQ759732	CHIKV|NB26|BA-25|2021-04-22	NB26	BA-25	24.6	BA	JUSSARA	2021-04-22	2021-04-22	F	(55-74)	148156	95	8193.5
https://www.ncbi.nlm.nih.gov/nuccore/OQ759733	OQ759733	CHIKV|NB27|BA-26|2021-07-30	NB27	BA-26	24.8	BA	POJUCA	2021-07-30	2021-07-29	M	(25-54)	48203	94	3785.6
https://www.ncbi.nlm.nih.gov/nuccore/OQ759734	OQ759734	CHIKV|NB28|BA-27|2021-06-11	NB28	BA-27	24.8	BA	POJUCA	2021-06-11	2021-06-09	F	(25-54)	57357	93.9	3934.6
https://www.ncbi.nlm.nih.gov/nuccore/OQ759735	OQ759735	CHIKV|NB29|BA-28|2021-04-23	NB29	BA-28	25.3	BA	PRESIDENTE DUTRA	2021-04-23	2021-04-19	M	(25-54)	71019	94.1	5176.7
https://www.ncbi.nlm.nih.gov/nuccore/OQ759736	OQ759736	CHIKV|NB30|BA-29|2021-01-26	NB30	BA-29	25.4	BA	CENTRAL	2021-01-26	2021-01-24	F	(25-54)	66279	94.6	4807.5
https://www.ncbi.nlm.nih.gov/nuccore/OQ759737	OQ759737	CHIKV|NB31|BA-30|2021-07-02	NB31	BA-30	25.5	BA	POJUCA	2021-07-02	2021-07-01	M	(55-74)	105284	94.2	6852
https://www.ncbi.nlm.nih.gov/nuccore/OQ759738	OQ759738	CHIKV|NB32|BA-31|2021-09-22	NB32	BA-31	26.1	BA	POJUCA	2021-09-22	2021-09-20	F	(55-74)	92431	94.1	6306.1
https://www.ncbi.nlm.nih.gov/nuccore/OQ759739	OQ759739	CHIKV|NB33|BA-32|2021-04-15	NB33	BA-32	26.4	BA	JOAO DOURADO	2021-04-15	2021-04-15	M	(0-11)	115503	93	8249.5
https://www.ncbi.nlm.nih.gov/nuccore/OQ759740	OQ759740	CHIKV|NB34|BA-33|2021-05-18	NB34	BA-33	26.6	BA	JUSSARA	2021-05-18	2021-05-10	M	(55-74)	50837	94	3464.2
https://www.ncbi.nlm.nih.gov/nuccore/OQ759741	OQ759741	CHIKV|NB35|BA-34|2021-06-02	NB35	BA-34	27.3	BA	CAFARNAUM	2021-06-02	2021-05-30	F	(25-54)	16176	92.8	1076.4
https://www.ncbi.nlm.nih.gov/nuccore/OQ759744	OQ759744	CHIKV|NB36|BA-35|2021-06-02	NB36	BA-35	28.7	BA	JACOBINA	2021-06-02	NA	M	(25-54)	35263	94.1	2821.5
https://www.ncbi.nlm.nih.gov/nuccore/OQ759756	OQ759756	CHIKV|BC57|GO057|2021-11-25	BC57	GO057	21	GO	APARECIDA DE GOIANIA	2021-11-25	2021-11-23	F	(25-54)	66676	94	4996.5
https://www.ncbi.nlm.nih.gov/nuccore/OQ759758	OQ759758	CHIKV|BC58|GO058|2022-01-06	BC58	GO058	19	GO	GOIANIA	2022-01-06	2022-01-04	F	(+74)	9390	94.4	847.3
https://www.ncbi.nlm.nih.gov/nuccore/OQ759759	OQ759759	CHIKV|BC59|GO059|2021-12-14	BC59	GO059	28	GO	APARECIDA DE GOIANIA	2021-12-14	2021-12-11	F	(25-54)	56752	94.3	3701
https://www.ncbi.nlm.nih.gov/nuccore/OQ759760	OQ759760	CHIKV|BC60|GO060|2021-12-14	BC60	GO060	16	GO	TRINDADE	2021-12-14	2021-12-13	F	(25-54)	8140	94.4	712.4
https://www.ncbi.nlm.nih.gov/nuccore/OQ759761	OQ759761	CHIKV|BC61|GO061|2021-12-20	BC61	GO061	27	GO	CAMPOS BELOS	2021-12-20	2021-12-17	M	(25-54)	87432	94.2	5213.7
https://www.ncbi.nlm.nih.gov/nuccore/OQ759762	OQ759762	CHIKV|BC62|GO062|2021-12-23	BC62	GO062	19	GO	APARECIDA DE GOIANIA	2021-12-23	NA	F	(55-74)	16831	94.3	1210.7
https://www.ncbi.nlm.nih.gov/nuccore/OQ759763	OQ759763	CHIKV|BC63|GO063|2021-12-27	BC63	GO063	21	GO	GOIANIA	2021-12-27	2021-12-27	M	(25-54)	116669	94.7	6980.6
https://www.ncbi.nlm.nih.gov/nuccore/OQ759764	OQ759764	CHIKV|BC64|GO064|2021-12-31	BC64	GO064	25	GO	SENADOR CANEDO	2021-12-31	2021-12-28	F	(25-54)	85084	94.5	5579.4
https://www.ncbi.nlm.nih.gov/nuccore/OQ759772	OQ759772	CHIKV|BC65|GO065|2021-12-28	BC65	GO065	30	GO	LUZIANIA	2021-12-28	2021-12-23	F	(25-54)	88300	94.4	5617.1
https://www.ncbi.nlm.nih.gov/nuccore/OQ759765	OQ759765	CHIKV|BC66|GO066|2021-12-27	BC66	GO066	23	GO	LUZIANIA	2021-12-27	2021-12-25	F	(25-54)	71421	94.5	4738
https://www.ncbi.nlm.nih.gov/nuccore/OQ759766	OQ759766	CHIKV|BC67|GO067|2021-12-27	BC67	GO067	16	GO	LUZIANIA	2021-12-27	2021-12-24	F	(55-74)	26270	94	2688.4
https://www.ncbi.nlm.nih.gov/nuccore/OQ759768	OQ759768	CHIKV|BC68|GO068|2021-12-26	BC68	GO068	25	GO	LUZIANIA	2021-12-26	2021-12-22	F	(25-54)	77257	94.2	5221.2
https://www.ncbi.nlm.nih.gov/nuccore/OQ759767	OQ759767	CHIKV|BC69|GO069|2021-12-26	BC69	GO069	25	GO	LUZIANIA	2021-12-26	2021-12-24	M	(0-11)	94412	94.4	6117
https://www.ncbi.nlm.nih.gov/nuccore/OQ759769	OQ759769	CHIKV|BC70|GO070|2021-12-26	BC70	GO070	28	GO	LUZIANIA	2021-12-26	2021-12-24	M	(25-54)	69718	94.8	3954.7
https://www.ncbi.nlm.nih.gov/nuccore/OQ759770	OQ759770	CHIKV|BC71|GO071|2021-12-25	BC71	GO071	24	GO	LUZIANIA	2021-12-25	2021-12-23	F	(0-11)	59435	94.4	4089.1
https://www.ncbi.nlm.nih.gov/nuccore/OQ759771	OQ759771	CHIKV|BC72|GO072|2021-12-26	BC72	GO072	20	GO	VALPARAISO DE GOIAS	2021-12-26	2021-12-24	F	(25-54)	7384	94.3	609.2
https://www.ncbi.nlm.nih.gov/nuccore/OQ759773	OQ759773	CHIKV|BC73|GO073|2021-12-27	BC73	GO073	18	GO	LUZIANIA	2021-12-27	2021-12-24	M	(0-11)	9418	93.8	842.8
https://www.ncbi.nlm.nih.gov/nuccore/OQ759774	OQ759774	CHIKV|BC74|GO074|2021-12-27	BC74	GO074	22	GO	LUZIANIA	2021-12-27	2021-12-25	F	(25-54)	75784	94.7	5741
https://www.ncbi.nlm.nih.gov/nuccore/OQ759775	OQ759775	CHIKV|BC75|GO075|2021-12-25	BC75	GO075	26	GO	LUZIANIA	2021-12-25	2021-12-21	M	(25-54)	31300	93	1737.9
https://www.ncbi.nlm.nih.gov/nuccore/OQ759776	OQ759776	CHIKV|BC76|GO076|2022-01-03	BC76	GO076	18	GO	APARECIDA DE GOIANIA	2022-01-03	2022-01-01	F	(25-54)	13157	94.4	1106.1
https://www.ncbi.nlm.nih.gov/nuccore/OQ759778	OQ759778	CHIKV|BC77|GO077|2022-01-10	BC77	GO077	26	GO	LUZIANIA	2022-01-10	2022-01-08	F	(55-74)	81286	94.1	5318.7
https://www.ncbi.nlm.nih.gov/nuccore/OQ759777	OQ759777	CHIKV|BC78|GO078|2022-01-07	BC78	GO078	18	GO	LUZIANIA	2022-01-07	2022-01-05	M	(55-74)	69981	94.5	6072.8
https://www.ncbi.nlm.nih.gov/nuccore/OQ759779	OQ759779	CHIKV|BC79|GO079|2022-01-06	BC79	GO079	11	GO	APARECIDA DE GOIANIA	2022-01-06	2022-01-05	F	(0-11)	3377	94.3	344.5
https://www.ncbi.nlm.nih.gov/nuccore/OQ759780	OQ759780	CHIKV|BC80|GO080|2022-01-15	BC80	GO080	21	GO	LUZIANIA	2022-01-15	2022-01-11	F	(25-54)	2989	94.7	233.5
https://www.ncbi.nlm.nih.gov/nuccore/OQ759783	OQ759783	CHIKV|BC81|GO081|2022-01-13	BC81	GO081	25	GO	LUZIANIA	2022-01-13	2022-01-10	F	(25-54)	91383	94.9	6165.5
https://www.ncbi.nlm.nih.gov/nuccore/OQ759782	OQ759782	CHIKV|BC82|GO082|2022-01-14	BC82	GO082	17	GO	CAMPOS BELOS	2022-01-14	2022-01-10	F	(25-54)	48503	94.5	4618.1
https://www.ncbi.nlm.nih.gov/nuccore/OQ759781	OQ759781	CHIKV|BC83|GO083|2022-01-19	BC83	GO083	23	GO	GOIANIA	2022-01-19	2022-01-16	F	(12-24)	116617	94	8253.4
https://www.ncbi.nlm.nih.gov/nuccore/OQ759784	OQ759784	CHIKV|BC84|GO084|2022-01-08	BC84	GO084	25	GO	LUZIANIA	2022-01-08	2022-01-04	M	(25-54)	91278	94.1	6363.5
https://www.ncbi.nlm.nih.gov/nuccore/OQ759785	OQ759785	CHIKV|BC85|GO085|2021-05-27	BC85	GO085	21	GO	PEROLANDIA	2021-05-27	2021-05-26	F	(12-24)	96788	94.6	6721.9
https://www.ncbi.nlm.nih.gov/nuccore/OQ759787	OQ759787	CHIKV|BC86|GO086|2021-05-24	BC86	GO086	25	GO	PEROLANDIA	2021-05-24	2021-05-22	M	(12-24)	109908	93.9	7608.2
https://www.ncbi.nlm.nih.gov/nuccore/OQ759786	OQ759786	CHIKV|BC87|GO087|2021-05-30	BC87	GO087	26	GO	BOM JESUS DE GOIAS	2021-05-30	2021-05-29	F	(25-54)	65882	94.5	4546.6
https://www.ncbi.nlm.nih.gov/nuccore/OQ759788	OQ759788	CHIKV|BC88|GO088|2021-05-31	BC88	GO088	28	GO	BOM JESUS DE GOIAS	2021-05-31	2021-05-26	F	(25-54)	19663	94.4	1358.4
https://www.ncbi.nlm.nih.gov/nuccore/OQ759793	OQ759793	CHIKV|BC89|GO089|2021-06-16	BC89	GO089	18	GO	ANAPOLIS	2021-06-16	2021-06-13	F	(25-54)	27680	94.1	2883.4
https://www.ncbi.nlm.nih.gov/nuccore/OQ759789	OQ759789	CHIKV|BC90|GO090|2021-09-22	BC90	GO090	28	GO	APARECIDA DE GOIANIA	2021-09-22	2021-09-18	F	(25-54)	70631	94.1	4804.8
https://www.ncbi.nlm.nih.gov/nuccore/OQ759790	OQ759790	CHIKV|BC91|GO091|2021-11-02	BC91	GO091	21	GO	APARECIDA DE GOIANIA	2021-11-02	2021-10-30	F	(0-11)	96503	94.3	6692.1
https://www.ncbi.nlm.nih.gov/nuccore/OQ759791	OQ759791	CHIKV|BC92|GO092|2021-11-02	BC92	GO092	24	GO	APARECIDA DE GOIANIA	2021-11-02	2021-10-31	M	(25-54)	84959	94	6206.1
https://www.ncbi.nlm.nih.gov/nuccore/OQ759792	OQ759792	CHIKV|BC93|GO093|2021-11-15	BC93	GO093	24	GO	GOIANIA	2021-11-15	2021-11-11	F	(55-74)	18253	94.2	1313.6
https://www.ncbi.nlm.nih.gov/nuccore/OQ759794	OQ759794	CHIKV|BC94|GO094|2021-11-22	BC94	GO094	23	GO	GOIANIA	2021-11-22	2021-11-20	M	(12-24)	79545	94.2	5825.6
https://www.ncbi.nlm.nih.gov/nuccore/OQ759796	OQ759796	CHIKV|BC95|GO095|2022-01-10	BC95	GO095	22	GO	TRINDADE	2022-01-10	2022-01-06	F	(25-54)	29295	94.3	1791.4
https://www.ncbi.nlm.nih.gov/nuccore/OQ759797	OQ759797	CHIKV|BC96|GO096|2021-12-02	BC96	GO096	22	GO	GOIANIA	2021-12-02	2021-12-01	M	(55-74)	725	93.9	58.1
https://www.ncbi.nlm.nih.gov/nuccore/OQ759795	OQ759795	CHIKV|MA|BC01|2022-06-15	BC01	-	22	MA	SAO LUIS	2022-06-15	2022-06-12	F	(25-54)	15380	92.6	964.7
https://www.ncbi.nlm.nih.gov/nuccore/OQ759798	OQ759798	CHIKV|MA|BC02|2022-06-13	BC02	-	24	MA	SAO LUIS	2022-06-13	2022-06-09	F	(12-24)	15713	88.8	1061.1
https://www.ncbi.nlm.nih.gov/nuccore/OQ759799	OQ759799	CHIKV|MA|BC03|2022-06-15	BC03	-	23	MA	SAO LUIS	2022-06-15	2022-06-13	M	(55-74)	9121	90.9	590
https://www.ncbi.nlm.nih.gov/nuccore/OQ759800	OQ759800	CHIKV|MA|BC04|2022-06-10	BC04	-	26	MA	SAO LUIS	2022-06-10	2022-06-09	F	(25-54)	17624	82.8	1306
https://www.ncbi.nlm.nih.gov/nuccore/OQ759801	OQ759801	CHIKV|MA|BC05|2022-05-26	BC05	-	24	MA	SAO LUIS	2022-05-26	2022-05-20	M	(55-74)	16780	87.8	1125.5
https://www.ncbi.nlm.nih.gov/nuccore/OQ759802	OQ759802	CHIKV|MA|BC19|2022-06-02	BC19	-	22	MA	BACABAL	2022-06-02	2022-06-01	F	(25-54)	24423	90.7	1658.1
https://www.ncbi.nlm.nih.gov/nuccore/OQ759803	OQ759803	CHIKV|MA|BC20|2022-06-06	BC20	-	22	MA	CAXIAS	2022-06-06	2022-06-04	F	(0-11)	26619	87.8	1867.7
https://www.ncbi.nlm.nih.gov/nuccore/OQ759804	OQ759804	CHIKV|MA|BC21|2022-06-07	BC21	-	23	MA	CAXIAS	2022-06-07	2022-06-04	M	(0-11)	18226	86.9	1172.8
https://www.ncbi.nlm.nih.gov/nuccore/OQ759805	OQ759805	CHIKV|MA|BC22|2022-06-07	BC22	-	25	MA	SAO LUIS	2022-06-07	2022-06-07	F	(25-54)	16062	84.7	1134.6
https://www.ncbi.nlm.nih.gov/nuccore/OQ759806	OQ759806	CHIKV|MA|BC23|2022-05-31	BC23	-	24	MA	SAO LUIS	2022-05-31	2022-05-29	M	(25-54)	18760	88.5	1365.7
https://www.ncbi.nlm.nih.gov/nuccore/OQ759807	OQ759807	CHIKV|MA|BC24|2022-05-31	BC24	-	24	MA	SAO LUIS	2022-05-31	2022-05-30	F	(55-74)	9620	81.2	781.5
https://www.ncbi.nlm.nih.gov/nuccore/OQ759808	OQ759808	CHIKV|MA|BC25|2022-06-01	BC25	-	24	MA	SAO LUIS	2022-06-01	2022-05-24	M	(12-24)	17308	87.4	1304.8
https://www.ncbi.nlm.nih.gov/nuccore/OQ759809	OQ759809	CHIKV|MA|BC26|2022-06-01	BC26	-	23	MA	SAO LUIS	2022-06-01	2022-05-31	F	(25-54)	24030	93.2	1545.8
https://www.ncbi.nlm.nih.gov/nuccore/OQ759811	OQ759811	CHIKV|MA|BC40|2022-06-06	BC40	-	25	MA	SAO LUIS	2022-06-06	2022-06-03	F	(55-74)	17687	85.6	1227.8
https://www.ncbi.nlm.nih.gov/nuccore/OQ759810	OQ759810	CHIKV|MA|BC41|2022-06-06	BC41	-	24	MA	SAO LUIS	2022-06-06	2022-06-06	F	(25-54)	31300	87.6	1940.4
https://www.ncbi.nlm.nih.gov/nuccore/OQ759812	OQ759812	CHIKV|MA|BC42|2022-06-06	BC42	-	22	MA (SP)	CAJAMAR	2022-06-06	2022-06-04	M	(25-54)	27099	86.5	1959.9
https://www.ncbi.nlm.nih.gov/nuccore/OQ759813	OQ759813	CHIKV|MA|BC43|2022-06-06	BC43	-	25	MA	SAO LUIS	2022-06-06	2022-06-05	M	(55-74)	33729	85.3	2364.5
https://www.ncbi.nlm.nih.gov/nuccore/OQ759814	OQ759814	CHIKV|MA|BC44|2022-06-06	BC44	-	24	MA	SANTA INES	2022-06-06	2022-06-05	F	(12-24)	18897	85.5	1250.6
https://www.ncbi.nlm.nih.gov/nuccore/OQ759817	OQ759817	CHIKV|MA|BC49|2022-05-30	BC49	-	22	MA	SAO LUIS	2022-05-30	2022-05-29	F	(55-74)	17094	89.4	1078.1
https://www.ncbi.nlm.nih.gov/nuccore/OQ759816	OQ759816	CHIKV|MA|BC50|2022-05-27	BC50	-	21	MA	TIMON	2022-05-27	2022-05-25	M	(55-74)	12600	91.5	821
https://www.ncbi.nlm.nih.gov/nuccore/OQ759815	OQ759815	CHIKV|MA|BC51|2022-06-07	BC51	-	24	MA	SAO LUIS	2022-06-07	2022-06-03	M	(12-24)	11100	83	756.4
https://www.ncbi.nlm.nih.gov/nuccore/OQ759818	OQ759818	CHIKV|MA|BC52|2022-05-30	BC52	-	21	MA (MG)	SANTA JULIANA	2022-05-30	2022-05-26	M	(0-11)	12248	90.2	822.3
https://www.ncbi.nlm.nih.gov/nuccore/OQ759819	OQ759819	CHIKV|MA|BC53|2022-05-31	BC53	-	24	MA	SAO LUIS	2022-05-31	2022-05-29	M	(25-54)	20722	85.5	1336.9
https://www.ncbi.nlm.nih.gov/nuccore/OQ759821	OQ759821	CHIKV|MA|BC54|2022-05-26	BC54	-	27	MA	SAO LUIS	2022-05-26	2022-05-26	M	(55-74)	9404	84.8	664.6
https://www.ncbi.nlm.nih.gov/nuccore/OQ759822	OQ759822	CHIKV|MA|BC55|2022-05-27	BC55	-	21	MA	SAO LUIS	2022-05-27	2022-05-25	M	(25-54)	14551	92.6	944.8
https://www.ncbi.nlm.nih.gov/nuccore/OQ759820	OQ759820	CHIKV|MA|BC56|2022-05-30	BC56	-	24	MA	SAO LUIS	2022-05-30	2022-05-27	F	(55-74)	13439	87.4	955.4
https://www.ncbi.nlm.nih.gov/nuccore/OQ759823	OQ759823	CHIKV|MA|BC57|2022-05-30	BC57	-	24	MA	SAO LUIS	2022-05-30	2022-05-28	F	(25-54)	12884	86.8	862.1
https://www.ncbi.nlm.nih.gov/nuccore/OQ759824	OQ759824	CHIKV|MA|BC58|2022-05-30	BC58	-	26	MA (RR)	BOA VISTA	2022-05-30	2022-05-28	F	(12-24)	16879	88.3	1117.1
https://www.ncbi.nlm.nih.gov/nuccore/OQ759826	OQ759826	CHIKV|MA|BC59|2022-05-30	BC59	-	23	MA (PA)	BELEM	2022-05-30	2022-05-21	M	(12-24)	13390	87.3	885.8
https://www.ncbi.nlm.nih.gov/nuccore/OQ759825	OQ759825	CHIKV|MA|BC69|2022-05-24	BC69	-	23	MA	SAO LUIS	2022-05-24	2022-05-24	M	(55-74)	13059	89.8	846.9
https://www.ncbi.nlm.nih.gov/nuccore/OQ759828	OQ759828	CHIKV|MA|BC70|2022-05-24	BC70	-	26	MA	SAO LUIS	2022-05-24	2022-05-23	F	(25-54)	9868	85.1	664.1
https://www.ncbi.nlm.nih.gov/nuccore/OQ759827	OQ759827	CHIKV|MA|BC71|2022-05-26	BC71	-	25	MA	SAO LUIS	2022-05-26	2022-05-25	F	(25-54)	13689	88	898.7
https://www.ncbi.nlm.nih.gov/nuccore/OQ759829	OQ759829	CHIKV|MA|BC72|2022-05-25	BC72	-	20	MA	SAO LUIS	2022-05-25	2022-05-22	M	(55-74)	11537	92.6	766.9
https://www.ncbi.nlm.nih.gov/nuccore/OQ759830	OQ759830	CHIKV|MA|BC73|2022-05-25	BC73	-	20	MA	SAO LUIS	2022-05-25	2022-05-22	F	(25-54)	15871	93.1	1042.7
https://www.ncbi.nlm.nih.gov/nuccore/OQ759831	OQ759831	CHIKV|MA|BC74|2022-05-25	BC74	-	27	MA	SAO LUIS	2022-05-25	2022-05-24	F	(25-54)	17914	77.7	1472.4
https://www.ncbi.nlm.nih.gov/nuccore/OQ759833	OQ759833	CHIKV|MA|BC75|2022-05-20	BC75	-	25	MA	SAO LUIS	2022-05-20	2022-05-20	M	(55-74)	18346	85.7	1212.6
https://www.ncbi.nlm.nih.gov/nuccore/OQ759832	OQ759832	CHIKV|MA|BC76|2022-05-25	BC76	-	23	MA	SAO LUIS	2022-05-25	2022-05-22	F	(25-54)	31268	84.7	2207.1
https://www.ncbi.nlm.nih.gov/nuccore/OQ759834	OQ759834	CHIKV|MA|BC89|2022-05-20	BC89	-	20	MA	SAO LUIS	2022-05-20	2022-05-18	M	(25-54)	22535	92.8	1488.8
https://www.ncbi.nlm.nih.gov/nuccore/OQ759842	OQ759842	CHIKV|MS|BC11|2022-04-17	BC11	-	18	MS	CAMPO GRANDE	2022-04-17	2022-04-17	F	(25-54)	27643	94.1	1657
https://www.ncbi.nlm.nih.gov/nuccore/OQ759844	OQ759844	CHIKV|MS|BC12|2022-04-06	BC12	-	27	MS	CAMPO GRANDE	2022-04-06	2022-04-05	M	(25-54)	48153	94.3	2699.4
https://www.ncbi.nlm.nih.gov/nuccore/OQ759846	OQ759846	CHIKV|PB|PB017|NBC17|2021-05-04	NBC17	PB017	27	PB	REMIGIO	2021-05-04	2021-04-20	M	(25-54)	172377	94.2	9450.2
https://www.ncbi.nlm.nih.gov/nuccore/OQ759845	OQ759845	CHIKV|PB|PB018|NBC18|2021-06-24	NBC18	PB018	21	PB	CAPIM	2021-06-24	2021-06-20	F	(12-24)	108135	94.1	6318
https://www.ncbi.nlm.nih.gov/nuccore/OQ759848	OQ759848	CHIKV|PB|PB019|NBC19|2021-07-01	NBC19	PB019	18	PB	JOAO PESSOA	2021-07-01	2021-07-01	M	(25-54)	1600	91.6	170
https://www.ncbi.nlm.nih.gov/nuccore/OQ759847	OQ759847	CHIKV|PB|PB020|NBC20|2021-06-18	NBC20	PB020	16	PB	JOAO PESSOA	2021-06-18	2021-06-17	M	(25-54)	57899	94	4989.4
https://www.ncbi.nlm.nih.gov/nuccore/OQ759849	OQ759849	CHIKV|PB|PB021|NBC21|2021-06-18	NBC21	PB021	20	PB	JOAO PESSOA	2021-06-18	2021-06-16	F	(25-54)	65560	94	4074.3
https://www.ncbi.nlm.nih.gov/nuccore/OQ759850	OQ759850	CHIKV|PB|PB022|NBC22|2021-05-26	NBC22	PB022	18	PB	JOAO PESSOA	2021-05-26	2021-05-25	F	(25-54)	23352	93.9	1688.4
https://www.ncbi.nlm.nih.gov/nuccore/OQ759851	OQ759851	CHIKV|PB|PB023|NBC23|2021-06-04	NBC23	PB023	28	PB	JOAO PESSOA	2021-06-04	2021-05-31	M	(55-74)	138786	94.1	7473.3
https://www.ncbi.nlm.nih.gov/nuccore/OQ759854	OQ759854	CHIKV|PB|PB024|NBC24|2021-06-11	NBC24	PB024	18	PB	SUME	2021-06-11	2021-06-09	M	(12-24)	69942	94.3	5616.9
https://www.ncbi.nlm.nih.gov/nuccore/OQ759853	OQ759853	CHIKV|PB|PB025|NBC25|2021-05-17	NBC25	PB025	15	PB	CONDE	2021-05-17	2021-05-14	F	(25-54)	53626	94.3	4135.1
https://www.ncbi.nlm.nih.gov/nuccore/OQ759852	OQ759852	CHIKV|PB|PB026|NBC26|2021-06-16	NBC26	PB026	20	PB	CAAPORA	2021-06-16	2021-06-13	F	(0-11)	109771	94.5	6857.6
https://www.ncbi.nlm.nih.gov/nuccore/OQ759855	OQ759855	CHIKV|PB|PB027|NBC27|2021-06-14	NBC27	PB027	17	PB	JOAO PESSOA	2021-06-14	2021-06-12	F	(55-74)	61673	94	4704
https://www.ncbi.nlm.nih.gov/nuccore/OQ759856	OQ759856	CHIKV|PB|PB028|NBC28|2021-07-30	NBC28	PB028	22	PB	LUCENA	2021-07-30	2021-07-26	F	(25-54)	51416	94.3	3498.7
https://www.ncbi.nlm.nih.gov/nuccore/OQ759857	OQ759857	CHIKV|PB|PB029|NBC29|2021-08-06	NBC29	PB029	14	PB	JOAO PESSOA	2021-08-06	2021-08-02	M	(+74)	10559	93.8	911.9
https://www.ncbi.nlm.nih.gov/nuccore/OQ759858	OQ759858	CHIKV|SP|PB030|NBC30|2021-07-30	NBC30	PB030	23	PB (SP)	SAO PAULO	2021-07-30	NA	M	(25-54)	93533	93.8	5672.5
https://www.ncbi.nlm.nih.gov/nuccore/OQ759859	OQ759859	CHIKV|PB|PB031|NBC31|2021-08-14	NBC31	PB031	25	PB	JOAO PESSOA	2021-08-14	2021-08-11	M	(25-54)	87700	93.9	5246.2
https://www.ncbi.nlm.nih.gov/nuccore/OQ759861	OQ759861	CHIKV|PB|PB032|NBC32|2021-08-13	NBC32	PB032	18	PB	CONDE	2021-08-13	2021-08-11	M	(0-11)	53784	93.9	3875.3
https://www.ncbi.nlm.nih.gov/nuccore/OQ759860	OQ759860	CHIKV|PB|PB033|NBC33|2021-08-25	NBC33	PB033	13	PB	ALAGOINHA	2021-08-25	2021-08-22	M	(+74)	1300	91.6	160
https://www.ncbi.nlm.nih.gov/nuccore/OQ759864	OQ759864	CHIKV|PB|PB034|NBC34|2021-09-09	NBC34	PB034	22	PB	SANTA RITA	2021-09-09	2021-09-05	M	(55-74)	95964	93.9	5833.5
https://www.ncbi.nlm.nih.gov/nuccore/OQ759862	OQ759862	CHIKV|PB|PB035|NBC35|2021-09-11	NBC35	PB035	18	PB	JOAO PESSOA	2021-09-11	2021-09-10	M	(12-24)	22917	93.9	1625.7
https://www.ncbi.nlm.nih.gov/nuccore/OQ759863	OQ759863	CHIKV|PB|PB036|NBC36|2021-09-11	NBC36	PB036	18	PB	JOAO PESSOA	2021-09-11	2021-09-09	F	(25-54)	39209	94.3	3157.3
https://www.ncbi.nlm.nih.gov/nuccore/OQ759865	OQ759865	CHIKV|PB|PB037|NBC37|2021-08-30	NBC37	PB037	20	PB	JOAO PESSOA	2021-08-30	2021-08-29	F	(12-24)	54302	94.1	3620.1
https://www.ncbi.nlm.nih.gov/nuccore/OQ759866	OQ759866	CHIKV|PB|PB038|NBC38|2021-09-18	NBC38	PB038	18	PB	CAAPORA	2021-09-18	2021-09-15	M	(55-74)	62611	94.2	4394
https://www.ncbi.nlm.nih.gov/nuccore/OQ759867	OQ759867	CHIKV|PB|PB039|NBC39|2021-10-27	NBC39	PB039	21	PB	ALAGOA GRANDE	2021-10-27	2021-10-24	F	(55-74)	1361	93.7	89.9
https://www.ncbi.nlm.nih.gov/nuccore/OQ759868	OQ759868	CHIKV|PE|5572|NBC01|2021-10-29	NBC01	5572	27.62	PE	BARREIROS	2021-10-29	2021-10-26	F	(25-54)	2000	89	200
https://www.ncbi.nlm.nih.gov/nuccore/OQ759869	OQ759869	CHIKV|PE|5542|NBC02|2021-10-25	NBC02	5542	28.34	PE	IPOJUCA	2021-10-25	2021-10-24	M	(25-54)	46980	94.2	3559.7
https://www.ncbi.nlm.nih.gov/nuccore/OQ759870	OQ759870	CHIKV|PE|4240|NBC03|2021-08-09	NBC03	4240	27.45	PE	BARREIROS	2021-08-09	2021-08-10	M	(12-24)	1700	91.1	180
https://www.ncbi.nlm.nih.gov/nuccore/OQ759871	OQ759871	CHIKV|PE|4258|NBC04|2021-08-10	NBC04	4258	24.87	PE	GOIANIA	2021-08-10	2021-08-08	M	(25-54)	99774	93.9	6987.5
https://www.ncbi.nlm.nih.gov/nuccore/OQ759872	OQ759872	CHIKV|PE|5439|NBC05|2021-10-18	NBC05	5439	27.87	PE	BARREIROS	2021-10-18	2021-10-13	M	(12-24)	68108	93.8	4425.5
https://www.ncbi.nlm.nih.gov/nuccore/OQ759873	OQ759873	CHIKV|PE|5462|NBC06|2021-10-15	NBC06	5462	25.05	PE	SOURE	2021-10-15	2021-10-15	F	(25-54)	64105	94.3	5166.8
https://www.ncbi.nlm.nih.gov/nuccore/OQ759874	OQ759874	CHIKV|PE|5464|NBC07|2021-10-14	NBC07	5464	22.08	PE	FERNANDO DE NORONHA	2021-10-14	2021-10-08	F	(25-54)	18131	93.8	1739.8
https://www.ncbi.nlm.nih.gov/nuccore/OQ759876	OQ759876	CHIKV|PE|5313|NBC08|2021-10-05	NBC08	5313	26.46	PE	VICENCIA	2021-10-05	2021-10-04	M	(0-11)	53674	93.9	3387.5
https://www.ncbi.nlm.nih.gov/nuccore/OQ759875	OQ759875	CHIKV|PE|5342|NBC09|2021-09-27	NBC09	5342	27.31	PE	CONDADO	2021-09-27	2021-09-27	F	(12-24)	979	89.4	70.3
https://www.ncbi.nlm.nih.gov/nuccore/OQ759877	OQ759877	CHIKV|PE|5348|NBC10|2021-09-30	NBC10	5348	24.32	PE	FERNANDO DE NORONHA	2021-09-30	2021-09-29	M	(25-54)	16364	93.8	1306.4
https://www.ncbi.nlm.nih.gov/nuccore/OQ759907	OQ759907	CHIKV|PE|5375|NBC11|2021-10-06	NBC11	5375	25.04	PE	AGUA PRETA	2021-10-06	2021-10-03	F	(55-74)	50206	93.9	3518.3
https://www.ncbi.nlm.nih.gov/nuccore/OQ759878	OQ759878	CHIKV|PE|5118|NBC12|2021-09-20	NBC12	5118	26.31	PE	PAULISTA	2021-09-20	2021-09-17	F	(25-54)	400	91.3	200
https://www.ncbi.nlm.nih.gov/nuccore/OQ759879	OQ759879	CHIKV|PE|5126|NBC13|2021-09-17	NBC13	5126	26.31	PE	BARREIROS	2021-09-17	2021-09-17	F	(25-54)	43294	94.9	3159.1
https://www.ncbi.nlm.nih.gov/nuccore/OQ759880	OQ759880	CHIKV|PE|5127|NBC14|2021-09-17	NBC14	5127	26.5	PE	BARREIROS	2021-09-17	2021-09-17	M	(25-54)	39295	93.8	2557.8
https://www.ncbi.nlm.nih.gov/nuccore/OQ759881	OQ759881	CHIKV|PE|4641|NBC15|2021-08-23	NBC15	4641	25.11	PE	JABOATAO DOS GUARARAPES	2021-08-23	2021-08-21	M	(25-54)	52875	94.1	3948.2
https://www.ncbi.nlm.nih.gov/nuccore/OQ759882	OQ759882	CHIKV|PE|4664|NBC16|2021-08-24	NBC16	4664	23.02	PE	FEIRA NOVA	2021-08-24	2021-08-20	F	(25-54)	38012	94.4	2653.8
https://www.ncbi.nlm.nih.gov/nuccore/OQ759887	OQ759887	CHIKV|PI06|NBC06|2021-07-09	NB06	PI06	30	PI	TERESINA	2021-07-09	2021-07-07	M	(55-74)	1779643	93.4	129707
https://www.ncbi.nlm.nih.gov/nuccore/OQ759890	OQ759890	CHIKV|PI07|NBC07|2021-08-12	NB07	PI07	30	PI	TERESINA	2021-08-12	2021-08-09	M	(25-54)	1681440	90.8	103652
https://www.ncbi.nlm.nih.gov/nuccore/OQ759884	OQ759884	CHIKV|PI|NB01|2022-02-14	NB01	-	25	PI	TERESINA	2022-02-14	2022-02-13	F	(12-24)	12201	92.6	786.7
https://www.ncbi.nlm.nih.gov/nuccore/OQ759883	OQ759883	CHIKV|PI|NB02|2022-01-28	NB02	-	26	PI	TERESINA	2022-01-28	2022-01-27	F	(0-11)	20517	94.5	1583.2
https://www.ncbi.nlm.nih.gov/nuccore/OQ759885	OQ759885	CHIKV|PI|NB03|2022-02-10	NB03	-	27	PI	TERESINA	2022-02-10	2022-02-09	F	(+74)	10368	94.6	718.5
https://www.ncbi.nlm.nih.gov/nuccore/OQ759886	OQ759886	CHIKV|PI|NB04|2022-02-18	NB04	-	28	PI	TERESINA	2022-02-18	2022-02-16	F	(25-54)	16232	94	1110
https://www.ncbi.nlm.nih.gov/nuccore/OQ759888	OQ759888	CHIKV|PI|NB06|2022-03-16	NB06	-	26	PI	TERESINA	2022-03-16	2022-03-14	M	(12-24)	19842	94.1	1492.3
https://www.ncbi.nlm.nih.gov/nuccore/OQ759889	OQ759889	CHIKV|PI|NB07|2022-03-17	NB07	-	29	PI	TERESINA	2022-03-17	2022-03-15	M	(25-54)	10088	94.2	649.1
https://www.ncbi.nlm.nih.gov/nuccore/OQ759891	OQ759891	CHIKV|PI|NB08|2022-03-17	NB08	-	27	PI	TERESINA	2022-03-17	2022-03-14	F	(25-54)	16292	94.3	1114.2
https://www.ncbi.nlm.nih.gov/nuccore/OQ759892	OQ759892	CHIKV|PI|NB09|2022-03-28	NB09	-	29	PI	TERESINA	2022-03-28	2022-03-27	F	(25-54)	13176	94	1051.1
https://www.ncbi.nlm.nih.gov/nuccore/OQ759893	OQ759893	CHIKV|PI|NB10|2022-03-28	NB10	-	27	PI	TERESINA	2022-03-28	2022-03-27	F	(12-24)	21506	94.8	1489.1
https://www.ncbi.nlm.nih.gov/nuccore/OQ759894	OQ759894	CHIKV|PI|NB11|2022-03-29	NB11	-	29	PI	TERESINA	2022-03-29	2022-03-27	M	(25-54)	13639	94	1087
https://www.ncbi.nlm.nih.gov/nuccore/OQ759895	OQ759895	CHIKV|PI|NB12|2022-03-29	NB12	-	27	PI	TERESINA	2022-03-29	2022-03-27	M	(55-74)	18907	94	1496.1
https://www.ncbi.nlm.nih.gov/nuccore/OQ759896	OQ759896	CHIKV|PI|NB13|2022-03-29	NB13	-	27	PI	TERESINA	2022-03-29	2022-03-27	F	(55-74)	18498	95.3	1415.6
https://www.ncbi.nlm.nih.gov/nuccore/OQ759897	OQ759897	CHIKV|PI|NB14|2022-03-23	NB14	-	29	PI	TERESINA	2022-03-23	2022-03-22	F	(25-54)	12553	93.8	894.8
https://www.ncbi.nlm.nih.gov/nuccore/OQ759898	OQ759898	CHIKV|PI|NB15|2022-03-23	NB15	-	28	PI	TERESINA	2022-03-23	2022-03-22	F	(25-54)	10043	94.5	739.8
https://www.ncbi.nlm.nih.gov/nuccore/OQ759899	OQ759899	CHIKV|PI|NB16|2022-03-25	NB16	-	20	PI	TERESINA	2022-03-25	2022-03-21	F	(25-54)	13719	78.4	805.1
https://www.ncbi.nlm.nih.gov/nuccore/OQ759900	OQ759900	CHIKV|PI|NB17|2022-03-24	NB17	-	29	PI	TERESINA	2022-03-24	2022-03-22	F	(25-54)	15330	94.1	1093.2
https://www.ncbi.nlm.nih.gov/nuccore/OQ759901	OQ759901	CHIKV|PI|NB18|2022-03-18	NB18	-	27	PI	TERESINA	2022-03-18	2022-03-15	M	(+74)	12501	94.2	1060.9
https://www.ncbi.nlm.nih.gov/nuccore/OQ759903	OQ759903	CHIKV|PI|NB19|2022-03-21	NB19	-	30	PI	TERESINA	2022-03-21	2022-03-20	F	(12-24)	19575	94.2	1472.8
https://www.ncbi.nlm.nih.gov/nuccore/OQ759902	OQ759902	CHIKV|PI|NB20|2022-03-18	NB20	-	30	PI	TERESINA	2022-03-18	2022-03-13	F	(55-74)	21103	94.9	1559.4
https://www.ncbi.nlm.nih.gov/nuccore/OQ759904	OQ759904	CHIKV|PI|NB21|2022-03-18	NB21	-	29	PI	TERESINA	2022-03-18	2022-03-15	F	(25-54)	22248	94.5	1511.5
https://www.ncbi.nlm.nih.gov/nuccore/OQ759905	OQ759905	CHIKV|PI|NB22|2022-03-21	NB22	-	28	PI	TERESINA	2022-03-21	2022-03-19	M	(25-54)	18295	93.9	1365.1
https://www.ncbi.nlm.nih.gov/nuccore/OQ759909	OQ759909	CHIKV|PI|NB23|2022-03-22	NB23	-	28	PI	TERESINA	2022-03-22	2022-03-22	M	(25-54)	5089	94.3	373.8
https://www.ncbi.nlm.nih.gov/nuccore/OQ759906	OQ759906	CHIKV|PI|NB24|2022-03-22	NB24	-	30	PI	TERESINA	2022-03-22	2022-03-21	F	(25-54)	8309	93.6	552.9
https://www.ncbi.nlm.nih.gov/nuccore/OQ759908	OQ759908	CHIKV|PI|NB25|2022-03-22	NB25	-	28	PI	TERESINA	2022-03-22	2022-03-21	F	(25-54)	9121	93.1	660.9
https://www.ncbi.nlm.nih.gov/nuccore/OQ759910	OQ759910	CHIKV|PI|NB26|2022-03-22	NB26	-	28	PI	TERESINA	2022-03-22	2022-03-22	M	(12-24)	14851	94.9	1024.1
https://www.ncbi.nlm.nih.gov/nuccore/OQ759911	OQ759911	CHIKV|PI|NB27|2022-03-30	NB27	-	26	PI	UNIÃO	2022-03-30	2022-03-28	F	(25-54)	15621	93.9	1065.4
https://www.ncbi.nlm.nih.gov/nuccore/OQ759912	OQ759912	CHIKV|PI|NB28|2022-03-30	NB28	-	28	PI	TERESINA	2022-03-30	2022-03-29	F	(25-54)	7590	94	563.8
https://www.ncbi.nlm.nih.gov/nuccore/OQ759913	OQ759913	CHIKV|PI|NB29|2022-04-04	NB29	-	29	PI	TERESINA	2022-04-04	2022-03-31	M	(25-54)	11405	94	835.2
https://www.ncbi.nlm.nih.gov/nuccore/OQ759914	OQ759914	CHIKV|PI|NB30|2022-04-04	NB30	-	28	PI	TERESINA	2022-04-04	2022-04-02	F	(25-54)	16892	93.3	1133
https://www.ncbi.nlm.nih.gov/nuccore/OQ759915	OQ759915	CHIKV|PI|NB31|2022-04-05	NB31	-	28	PI	TERESINA	2022-04-05	2022-04-04	M	(55-74)	12862	94.1	901.1
https://www.ncbi.nlm.nih.gov/nuccore/OQ759916	OQ759916	CHIKV|PI|NB32|2022-04-05	NB32	-	26	PI	TERESINA	2022-04-05	2022-04-01	M	(55-74)	16092	94.1	1224.4
https://www.ncbi.nlm.nih.gov/nuccore/OQ759917	OQ759917	CHIKV|PI|NB33|2022-03-31	NB33	-	30	PI	TERESINA	2022-03-31	2022-03-28	F	(12-24)	9678	93.3	690.7
https://www.ncbi.nlm.nih.gov/nuccore/OQ759918	OQ759918	CHIKV|PI|NB34|2022-04-01	NB34	-	29	PI	TERESINA	2022-04-01	2022-03-29	F	(25-54)	5582	93.1	500.2
https://www.ncbi.nlm.nih.gov/nuccore/OQ759919	OQ759919	CHIKV|PI|NB35|2022-03-31	NB35	-	25	PI	TERESINA	2022-03-31	2022-03-29	M	(55-74)	8226	92.5	622.7
https://www.ncbi.nlm.nih.gov/nuccore/OQ759920	OQ759920	CHIKV|PI|NB37|2022-03-30	NB37	-	27	PI	TERESINA	2022-03-30	2022-03-30	F	(+74)	7864	76.2	575.1
https://www.ncbi.nlm.nih.gov/nuccore/OQ759923	OQ759923	CHIKV|PI|NB38|2022-04-05	NB38	-	28	PI	TERESINA	2022-04-05	2022-04-04	F	(25-54)	8909	94.3	623.9
https://www.ncbi.nlm.nih.gov/nuccore/OQ759921	OQ759921	CHIKV|PI|NB39|2022-03-31	NB39	-	29	PI	TERESINA	2022-03-31	2022-03-28	F	(25-54)	6820	94.9	502.9
https://www.ncbi.nlm.nih.gov/nuccore/OQ759922	OQ759922	CHIKV|PI|NB40|2022-04-05	NB40	-	30	PI	TERESINA	2022-04-05	2022-03-31	M	(0-11)	6015	94.3	390.1
https://www.ncbi.nlm.nih.gov/nuccore/OQ759924	OQ759924	CHIKV|PI|NB41|2022-04-05	NB41	-	24	PI	TERESINA	2022-04-05	2022-04-02	F	(55-74)	5361	94.4	433.2
https://www.ncbi.nlm.nih.gov/nuccore/OQ759925	OQ759925	CHIKV|PI|NB42|2022-04-05	NB42	-	25	PI	TERESINA	2022-04-05	2022-04-04	F	(25-54)	6416	94	542.3
https://www.ncbi.nlm.nih.gov/nuccore/OQ759926	OQ759926	CHIKV|PI|NB43|2022-04-05	NB43	-	29	PI	TERESINA	2022-04-05	2022-04-03	M	(55-74)	9979	94.3	658.6
https://www.ncbi.nlm.nih.gov/nuccore/OQ759928	OQ759928	CHIKV|PI|NB44|2022-04-05	NB44	-	30	PI	TERESINA	2022-04-05	2022-04-02	F	(55-74)	6639	94.2	420.7
https://www.ncbi.nlm.nih.gov/nuccore/OQ759927	OQ759927	CHIKV|PI|NB45|2022-04-06	NB45	-	26	PI	TERESINA	2022-04-06	2022-04-03	M	(55-74)	10682	92.8	697.8
https://www.ncbi.nlm.nih.gov/nuccore/OQ759929	OQ759929	CHIKV|PI|NB46|2022-04-05	NB46	-	30	PI	TERESINA	2022-04-05	2022-04-04	F	(+74)	5700	94.4	418.9
https://www.ncbi.nlm.nih.gov/nuccore/OQ759930	OQ759930	CHIKV|PI|NB47|2022-04-09	NB47	-	28	PI	TERESINA	2022-04-09	2022-04-04	F	(25-54)	6657	94	461.9
https://www.ncbi.nlm.nih.gov/nuccore/OQ759932	OQ759932	CHIKV|PI|NB48|2022-04-07	NB48	-	28	PI	TERESINA	2022-04-07	2022-04-05	M	(25-54)	4820	93.7	343.9
https://www.ncbi.nlm.nih.gov/nuccore/OQ759933	OQ759933	CHIKV|PI|NB49|2022-04-07	NB49	-	27	PI	TERESINA	2022-04-07	2022-04-06	M	(25-54)	18574	92.6	1357.4
https://www.ncbi.nlm.nih.gov/nuccore/OQ759931	OQ759931	CHIKV|PI|NB50|2022-04-07	NB50	-	28	PI	TERESINA	2022-04-07	2022-04-06	F	(25-54)	15671	90.5	1070.6
https://www.ncbi.nlm.nih.gov/nuccore/OQ759934	OQ759934	CHIKV|PI|NB51|2022-04-08	NB51	-	30	PI	TERESINA	2022-04-08	2022-04-07	M	(55-74)	14221	82.3	1047.3
https://www.ncbi.nlm.nih.gov/nuccore/OQ759935	OQ759935	CHIKV|PI|NB52|2022-04-07	NB52	-	28	PI	TERESINA	2022-04-07	2022-04-06	F	(12-24)	26750	92.9	2036
https://www.ncbi.nlm.nih.gov/nuccore/OQ759937	OQ759937	CHIKV|PI|NB53|2022-04-11	NB53	-	30	PI	TERESINA	2022-04-11	2022-04-10	F	(25-54)	25594	90.2	1726
https://www.ncbi.nlm.nih.gov/nuccore/OQ759936	OQ759936	CHIKV|PI|NB54|2022-04-08	NB54	-	27	PI	TERESINA	2022-04-08	2022-04-06	F	(12-24)	15116	91.8	1156.6
https://www.ncbi.nlm.nih.gov/nuccore/OQ759938	OQ759938	CHIKV|PI|NB55|2022-04-11	NB55	-	28	PI	BOQUEIRAO DO PIAUI	2022-04-11	2022-04-10	F	(25-54)	18117	91.6	1205.1
https://www.ncbi.nlm.nih.gov/nuccore/OQ759939	OQ759939	CHIKV|PI|NB56|2022-04-11	NB56	-	27	PI	TERESINA	2022-04-11	2022-04-08	M	(25-54)	18117	91.6	1205.1
https://www.ncbi.nlm.nih.gov/nuccore/OQ759940	OQ759940	CHIKV|PI|NB57|2022-04-12	NB57	-	26	PI	TERESINA	2022-04-12	2022-04-10	F	(25-54)	17821	92.3	1181.9
https://www.ncbi.nlm.nih.gov/nuccore/OQ759941	OQ759941	CHIKV|PI|NB58|2022-04-12	NB58	-	25	PI	TERESINA	2022-04-12	2022-04-09	F	(25-54)	12749	91.9	990.4
https://www.ncbi.nlm.nih.gov/nuccore/OQ759942	OQ759942	CHIKV|PI|NB59|2022-04-11	NB59	-	28	PI	TERESINA	2022-04-11	2022-04-10	M	(25-54)	24323	86.9	1725.7
https://www.ncbi.nlm.nih.gov/nuccore/OQ759943	OQ759943	CHIKV|PI|NB60|2022-04-12	NB60	-	28	PI	TERESINA	2022-04-12	2022-04-11	M	(25-54)	20071	90.1	1482.3
https://www.ncbi.nlm.nih.gov/nuccore/OQ759944	OQ759944	CHIKV|PI|NB61|2022-04-12	NB61	-	30	PI	TERESINA	2022-04-12	2022-04-09	M	(25-54)	22407	82.2	1565.9
https://www.ncbi.nlm.nih.gov/nuccore/OQ759945	OQ759945	CHIKV|PI|NB62|2022-04-12	NB62	-	28	PI	TERESINA	2022-04-12	2022-04-09	M	(55-74)	21006	89.8	1422.3
https://www.ncbi.nlm.nih.gov/nuccore/OQ759947	OQ759947	CHIKV|PI|NB63|2022-04-13	NB63	-	30	PI	TERESINA	2022-04-13	2022-04-12	F	(25-54)	15311	90.5	1148.7
https://www.ncbi.nlm.nih.gov/nuccore/OQ759946	OQ759946	CHIKV|PI|NB64|2022-04-12	NB64	-	26	PI	TERESINA	2022-04-12	2022-04-11	F	(55-74)	16081	82.6	1143
https://www.ncbi.nlm.nih.gov/nuccore/OQ759948	OQ759948	CHIKV|PI|NB65|2022-04-13	NB65	-	27	PI	TERESINA	2022-04-13	2022-04-08	M	(25-54)	18838	90.2	1335.7
https://www.ncbi.nlm.nih.gov/nuccore/OQ759949	OQ759949	CHIKV|PI|NB66|2022-04-13	NB66	-	29	PI	TERESINA	2022-04-13	2022-04-11	M	(12-24)	13921	86.9	1080.3
https://www.ncbi.nlm.nih.gov/nuccore/OQ759950	OQ759950	CHIKV|PI|NB67|2022-04-11	NB67	-	29	PI	TERESINA	2022-04-11	2022-04-08	F	(25-54)	14815	90.6	1035.5
https://www.ncbi.nlm.nih.gov/nuccore/OQ759951	OQ759951	CHIKV|PI|NB68|2022-04-18	NB68	-	25	PI	TERESINA	2022-04-18	2022-04-17	F	(25-54)	16313	92.8	1283.9
https://www.ncbi.nlm.nih.gov/nuccore/OQ759952	OQ759952	CHIKV|PI|NB69|2022-04-13	NB69	-	26	PI	AGRICOLANDIA	2022-04-13	2022-04-08	M	(25-54)	12919	85.2	995.4
https://www.ncbi.nlm.nih.gov/nuccore/OQ759953	OQ759953	CHIKV|PI|NB70|2022-04-19	NB70	-	30	PI	TERESINA	2022-04-19	2022-04-18	F	(25-54)	22456	88.9	1575.6
https://www.ncbi.nlm.nih.gov/nuccore/OQ759954	OQ759954	CHIKV|PI|NB71|2022-04-20	NB71	-	25	PI	TERESINA	2022-04-20	2022-04-19	M	(0-11)	16212	90.3	1247.5
https://www.ncbi.nlm.nih.gov/nuccore/OQ759955	OQ759955	CHIKV|PI|NB72|2022-04-20	NB72	-	27	PI	TERESINA	2022-04-20	2022-04-19	F	(25-54)	21832	90.6	1214.2
https://www.ncbi.nlm.nih.gov/nuccore/OQ759956	OQ759956	CHIKV|PI|NB73|2022-05-02	NB73	-	26	PI	TERESINA	2022-05-02	2022-05-01	F	(25-54)	19482	92.2	1284
https://www.ncbi.nlm.nih.gov/nuccore/OQ759958	OQ759958	CHIKV|PI|NB74|2022-04-27	NB74	-	25	PI	TERESINA	2022-04-27	2022-04-26	F	(25-54)	31171	86.5	2249.6
https://www.ncbi.nlm.nih.gov/nuccore/OQ759957	OQ759957	CHIKV|PI|NB75|2022-05-02	NB75	-	28	PI	TERESINA	2022-05-02	2022-05-01	F	(25-54)	24562	85.3	1733.9
https://www.ncbi.nlm.nih.gov/nuccore/OQ759959	OQ759959	CHIKV|PI|NB76|2022-04-27	NB76	-	28	PI	TERESINA	2022-04-27	2022-04-22	M	(+74)	29219	89.5	2059.5
https://www.ncbi.nlm.nih.gov/nuccore/OQ759960	OQ759960	CHIKV|PI|NB77|2022-05-04	NB77	-	29	PI	TERESINA	2022-05-04	2022-05-03	F	(25-54)	18968	84.3	1381.1
https://www.ncbi.nlm.nih.gov/nuccore/OQ759961	OQ759961	CHIKV|PI|NB78|2022-05-04	NB78	-	30	PI	TERESINA	2022-05-04	2022-05-03	F	(25-54)	32919	90.2	2260.1
https://www.ncbi.nlm.nih.gov/nuccore/OQ759962	OQ759962	CHIKV|PI|NB79|2022-05-19	NB79	-	16	PI	TERESINA	2022-05-19	2022-05-17	M	(0-11)	4406	94.2	558.5
https://www.ncbi.nlm.nih.gov/nuccore/OQ759964	OQ759964	CHIKV|PI|NB80|2022-05-10	NB80	-	27	PI	TERESINA	2022-05-10	2022-05-09	M	(+74)	22919	91.7	1810.6
https://www.ncbi.nlm.nih.gov/nuccore/OQ759963	OQ759963	CHIKV|PI|NB81|2022-06-02	NB81	-	25	PI	PARNAIBA	2022-06-02	2022-05-30	M	(+74)	23277	89.3	1415.7
https://www.ncbi.nlm.nih.gov/nuccore/OQ759965	OQ759965	CHIKV|PI|NB82|2022-06-07	NB82	-	28	PI	ALVORADA DO GURGUEIA	2022-06-07	2022-06-03	F	(25-54)	26009	95.2	2044.5
https://www.ncbi.nlm.nih.gov/nuccore/OQ759966	OQ759966	CHIKV|PI|NB84|2022-06-06	NB84	-	28	PI (RIO GRANDE DO SUL)	ELDORADO DO SUL	2022-06-06	2022-06-05	F	(25-54)	27053	88.1	1814.4
https://www.ncbi.nlm.nih.gov/nuccore/OQ759967	OQ759967	CHIKV|PI|NB85|2022-06-09	NB85	-	28	PI	TERESINA	2022-06-09	2022-06-09	F	(25-54)	24702	86	1847.9
https://www.ncbi.nlm.nih.gov/nuccore/OQ759968	OQ759968	CHIKV|PI|NB86|2022-06-08	NB86	-	23	PI	TERESINA	2022-06-08	2022-06-07	M	(+74)	17699	92.9	1273.1
https://www.ncbi.nlm.nih.gov/nuccore/OQ759969	OQ759969	CHIKV|PI|NB87|2022-06-09	NB87	-	28	PI	DEMERVAL LOBÃO	2022-06-09	2022-06-02	F	(25-54)	17376	86.6	1222
https://www.ncbi.nlm.nih.gov/nuccore/OQ759970	OQ759970	CHIKV|PI|NB88|2022-06-09	NB88	-	28	PI	TERESINA	2022-06-09	2022-06-08	F	(25-54)	17382	86.3	1363.8
https://www.ncbi.nlm.nih.gov/nuccore/OQ759971	OQ759971	CHIKV|PI|NB89|2022-06-13	NB89	-	30	PI	TERESINA	2022-06-13	2022-06-11	F	(12-24)	34966	85.7	2286.7
https://www.ncbi.nlm.nih.gov/nuccore/OQ759972	OQ759972	CHIKV|PI|NB90|2022-06-13	NB90	-	28	PI	TERESINA	2022-06-13	2022-06-10	M	(0-11)	46180	85	2683.8
https://www.ncbi.nlm.nih.gov/nuccore/OQ759973	OQ759973	CHIKV|PI|NB91|2022-06-13	NB91	-	26	PI	TERESINA	2022-06-13	2022-06-12	F	(25-54)	26429	91.9	2069.9
https://www.ncbi.nlm.nih.gov/nuccore/OQ759974	OQ759974	CHIKV|NBC01|PR199|2096-21|2021-04-13	BC1	2096/21	32	PR	APUCARANA	2021-04-13	2021-04-10	M	(25-54)	151883	61.1	11994.1
https://www.ncbi.nlm.nih.gov/nuccore/OQ759975	OQ759975	CHIKV|NBC02|PR200|2221-21|2021-04-15	BC2	2221/21	28	PR	APUCARANA	2021-04-15	2021-04-13	M	(12-24)	160235	69.1	39235.6
https://www.ncbi.nlm.nih.gov/nuccore/OQ759976	OQ759976	CHIKV|NBC03|PR201|2250-21|2021-04-16	BC3	2250/21	25	PR	APUCARANA	2021-04-16	2021-04-14	F	(25-54)	167809	63	16195.3
https://www.ncbi.nlm.nih.gov/nuccore/OQ759978	OQ759978	CHIKV|NBC04|PR203|2254-21|2021-04-16	BC4	2254/21	28	PR	APUCARANA	2021-04-16	2021-04-16	M	(25-54)	237806	66.5	18348.6
https://www.ncbi.nlm.nih.gov/nuccore/OQ759979	OQ759979	CHIKV|NBC12|1510-21|PR|2021-03-18	BC12	1510/21	28	PR	APUCARANA	2021-03-18	2021-03-16	F	(12-24)	9533	85.1	626.2
https://www.ncbi.nlm.nih.gov/nuccore/OQ759977	OQ759977	CHIKV|NBC13|1885-21|PR|2021-04-05	BC13	1885/21	25	PR	APUCARANA	2021-04-05	2021-04-03	F	(12-24)	11817	85.6	846.7
https://www.ncbi.nlm.nih.gov/nuccore/OQ759980	OQ759980	CHIKV|NBC14|1886-21|PR|2021-04-05	BC14	1886/21	27	PR	APUCARANA	2021-04-05	2021-04-04	F	(12-24)	16728	84.1	1088
https://www.ncbi.nlm.nih.gov/nuccore/OQ759984	OQ759984	CHIKV|NBC15|2094-21|PR|2021-04-13	BC15	2094/21	30	PR	APUCARANA	2021-04-13	2021-04-09	F	(+74)	8409	74.2	514.4
https://www.ncbi.nlm.nih.gov/nuccore/OQ759982	OQ759982	CHIKV|NBC16|2049-21|PR|2021-04-09	BC16	2049/21	24	PR	APUCARANA	2021-04-09	2021-04-07	F	(25-54)	11043	82.5	755.7
https://www.ncbi.nlm.nih.gov/nuccore/OQ759981	OQ759981	CHIKV|NBC17|1204-21|PR|2021-03-03	BC17	1204/21	25	PR	APUCARANA	2021-03-03	2021-03-01	M	(12-24)	10362	84.8	723.3
https://www.ncbi.nlm.nih.gov/nuccore/OQ759983	OQ759983	CHIKV|NBC18|1406-21|PR|2021-03-16	BC18	1406/21	33	PR	APUCARANA	2021-03-16	2021-03-13	F	(25-54)	1854	55.5	180.8
https://www.ncbi.nlm.nih.gov/nuccore/OQ759985	OQ759985	CHIKV|NBC19|1290-21|PR|2021-03-12	BC19	1290/21	29	PR	APUCARANA	2021-03-12	2021-03-08	F	(12-24)	10815	78.8	736.8
https://www.ncbi.nlm.nih.gov/nuccore/OQ759986	OQ759986	CHIKV|NBC20|1984-21|PR|2021-04-08	BC20	1984/21	30	PR	APUCARANA	2021-04-08	2021-04-06	F	(12-24)	11587	81.2	671.2
https://www.ncbi.nlm.nih.gov/nuccore/OQ759987	OQ759987	CHIKV|NBC21|1439-21|PR|2021-03-17	BC21	1439/21	29	PR	APUCARANA	2021-03-17	2021-03-15	F	(25-54)	21438	82.1	1377.4
https://www.ncbi.nlm.nih.gov/nuccore/OQ759988	OQ759988	CHIKV|RN|ZDC-933|2022-04-21	BC22	ZDC 933	25	RN	NOVA CRUZ	2022-04-21	2022-04-19	M	(25-54)	22831	94	1903.12
https://www.ncbi.nlm.nih.gov/nuccore/OQ759989	OQ759989	CHIKV|RN|ZDC-719|2022-03-31	BC49	ZDC 719	29	RN	PARELHAS	2022-03-31	2022-03-29	M	(25-54)	13726	93.3	808.5
https://www.ncbi.nlm.nih.gov/nuccore/OQ759990	OQ759990	CHIKV|RN|ZDC-720|2022-03-31	BC50	ZDC 720	30	RN	PARELHAS	2022-03-31	2022-03-27	M	(0-11)	14267	85.7	886.8
https://www.ncbi.nlm.nih.gov/nuccore/OQ759991	OQ759991	CHIKV|RN|ZDC-723|2022-03-31	BC51	ZDC 723	23	RN	PARELHAS	2022-03-31	2022-03-30	F	(0-11)	16660	94.4	1403.1
https://www.ncbi.nlm.nih.gov/nuccore/OQ759992	OQ759992	CHIKV|RN|ZDC-790|2022-04-11	BC52	ZDC 790	22	RN	POCO BRANCO	2022-04-11	2022-04-10	F	(55-74)	75876	93.6	5957.9
https://www.ncbi.nlm.nih.gov/nuccore/OQ759994	OQ759994	CHIKV|RN|ZDC-796|2022-03-29	BC53	ZDC 796	31	RN	ACARI	2022-03-29	2022-03-16	F	(12-24)	34090	94.4	2313.8
https://www.ncbi.nlm.nih.gov/nuccore/OQ759993	OQ759993	CHIKV|RN|ZDC-798|2022-03-15	BC54	ZDC 798	25	RN	ACARI	2022-03-15	2022-03-12	M	(25-54)	33333	94.6	2107.7
https://www.ncbi.nlm.nih.gov/nuccore/OQ759995	OQ759995	CHIKV|RN|ZDC-816|2022-04-18	BC55	ZDC 816	23	RN	TIBAU DO SUL	2022-04-18	2022-04-17	M	(25-54)	37289	94.4	2756.6
https://www.ncbi.nlm.nih.gov/nuccore/OQ759996	OQ759996	CHIKV|RN|ZDC-820|2022-04-19	BC56	ZDC 820	23	RN	JUNDIA	2022-04-19	2022-04-16	M	(+74)	46488	94.1	2939.4
https://www.ncbi.nlm.nih.gov/nuccore/OQ759997	OQ759997	CHIKV|RN|ZDC-822|2022-04-19	BC57	ZDC 822	28	RN	JUNDIA	2022-04-19	2022-04-16	F	(25-54)	18565	92.2	1045
https://www.ncbi.nlm.nih.gov/nuccore/OQ759999	OQ759999	CHIKV|RN|ZDC-825|2022-04-18	BC58	ZDC 825	25	RN	SANTA CRUZ	2022-04-18	2022-04-17	F	(0-11)	24725	94.5	1617.2
https://www.ncbi.nlm.nih.gov/nuccore/OQ759998	OQ759998	CHIKV|RN|ZDC-826|2022-04-18	BC59	ZDC 826	25	RN	SANTA CRUZ	2022-04-18	2022-04-17	M	(12-24)	21229	93.6	1376.7
https://www.ncbi.nlm.nih.gov/nuccore/OQ760000	OQ760000	CHIKV|RN|ZDC-829|2022-04-08	BC60	ZDC 829	23	RN	MACAIBA	2022-04-08	2022-04-08	F	(+74)	24580	94.6	1623.6
https://www.ncbi.nlm.nih.gov/nuccore/OQ760002	OQ760002	CHIKV|RN|ZDC-845|2022-04-19	BC61	ZDC 845	19	RN	NOVA CRUZ	2022-04-19	2022-04-16	M	(25-54)	23434	94.1	1731.5
https://www.ncbi.nlm.nih.gov/nuccore/OQ760001	OQ760001	CHIKV|RN|ZDC-932|2022-04-20	BC62	ZDC 932	19	RN	NOVA CRUZ	2022-04-20	2022-04-17	F	(25-54)	36594	94.7	3179.1
https://www.ncbi.nlm.nih.gov/nuccore/OQ760003	OQ760003	CHIKV|RN|ZDC-938|2022-04-21	BC63	ZDC 938	23	RN	NOVA CRUZ	2022-04-21	2022-04-19	F	(12-24)	30512	94.2	2046.9
https://www.ncbi.nlm.nih.gov/nuccore/OQ760004	OQ760004	CHIKV|RN|ZDC-939|2022-04-20	BC64	ZDC 939	24	RN	NOVA CRUZ	2022-04-20	2022-04-19	F	(55-74)	28374	94.6	1703.3
https://www.ncbi.nlm.nih.gov/nuccore/OQ760005	OQ760005	CHIKV|RN|ZDC-968|2022-04-23	BC65	ZDC 968	23	RN	JANDAIRA	2022-04-23	2022-04-23	M	(25-54)	32854	94.6	2161.3
https://www.ncbi.nlm.nih.gov/nuccore/OQ760006	OQ760006	CHIKV|RN|ZDC-1035|2022-04-26	BC66	ZDC 1035	29	RN	PARNAMIRIM	2022-04-26	2022-04-22	F	(55-74)	19157	91.3	1155.5
https://www.ncbi.nlm.nih.gov/nuccore/OQ760008	OQ760008	CHIKV|RN|ZDC-1038|2022-05-02	BC67	ZDC 1038	24	RN	NATAL	2022-05-02	2022-04-28	F	(0-11)	20378	93.2	1325.4
https://www.ncbi.nlm.nih.gov/nuccore/OQ760007	OQ760007	CHIKV|RN|ZDC-1119|2022-04-27	BC68	ZDC 1119	22	RN	SANTA CRUZ	2022-04-27	2022-04-27	M	(25-54)	28747	94.1	2151.1
https://www.ncbi.nlm.nih.gov/nuccore/OQ760009	OQ760009	CHIKV|RN|ZDC-1123|2022-05-03	BC69	ZDC 1123	23	RN	TIBAU DO SUL	2022-05-03	2022-05-01	F	(25-54)	36601	94.4	2324
https://www.ncbi.nlm.nih.gov/nuccore/OQ760010	OQ760010	CHIKV|RN|ZDC-1125|2022-05-02	BC70	ZDC 1125	19	RN	PARNAMIRIM	2022-05-02	2022-04-30	M	(25-54)	48868	95	3424.7
https://www.ncbi.nlm.nih.gov/nuccore/OQ760011	OQ760011	CHIKV|RN|ZDC-1170|2022-05-04	BC71	ZDC 1170	28	RN	MACAU	2022-05-04	2022-05-02	F	(55-74)	27905	94.2	1667.4
https://www.ncbi.nlm.nih.gov/nuccore/OQ760012	OQ760012	CHIKV|RN|ZDC-1237|2022-05-01	BC72	ZDC 1237	25	RN	SITIO NOVO	2022-05-01	2022-04-30	F	(25-54)	14196	89.9	871
https://www.ncbi.nlm.nih.gov/nuccore/OQ760013	OQ760013	CHIKV|RN|ZDC-1293|2022-05-04	BC73	ZDC 1293	21	RN	JANDAIRA	2022-05-04	2022-05-04	F	(12-24)	31397	94.7	1889.4
https://www.ncbi.nlm.nih.gov/nuccore/OQ760014	OQ760014	CHIKV|RN|ZDC-1294|2022-05-04	BC74	ZDC 1294	17	RN	JANDAIRA	2022-05-04	2022-05-03	M	(25-54)	33118	94.5	2512.2
https://www.ncbi.nlm.nih.gov/nuccore/OQ760015	OQ760015	CHIKV|RN|ZDC-1305|2022-05-04	BC75	ZDC 1305	23	RN	SANTO ANTONIO	2022-05-04	NA	M	(55-74)	26277	93	1628.9
https://www.ncbi.nlm.nih.gov/nuccore/OQ760016	OQ760016	CHIKV|RN|ZDC-1362|2022-05-02	BC76	ZDC 1362	27	RN	MONTE ALEGRE	2022-05-02	2022-05-02	M	(25-54)	30405	94.1	2037.6
https://www.ncbi.nlm.nih.gov/nuccore/OQ760017	OQ760017	CHIKV|RN|ZDC-1367|2022-05-05	BC77	ZDC 1367	20	RN	MONTE ALEGRE	2022-05-05	NA	F	(12-24)	38156	92.9	2430.5
https://www.ncbi.nlm.nih.gov/nuccore/OQ760018	OQ760018	CHIKV|RN|ZDC-1368|2022-05-03	BC78	ZDC 1368	21	RN	MONTE ALEGRE	2022-05-03	2022-05-01	F	(25-54)	34587	94	2158.8
https://www.ncbi.nlm.nih.gov/nuccore/OQ760019	OQ760019	CHIKV|RN|ZDC-1369|2022-05-03	BC79	ZDC 1369	16	RN	MONTE ALEGRE	2022-05-03	2022-05-02	F	(55-74)	14418	94.3	1045.7
https://www.ncbi.nlm.nih.gov/nuccore/OQ760020	OQ760020	CHIKV|RN|ZDC-1418|2022-05-09	BC81	ZDC 1418	17	RN	IELMO MARINHO	2022-05-09	2022-05-07	F	(55-74)	21005	94	1303.7
https://www.ncbi.nlm.nih.gov/nuccore/OQ760021	OQ760021	CHIKV|RN|ZDC-1485|2022-05-12	BC82	ZDC 1485	23	RN	JOAO CAMARA	2022-05-12	2022-05-11	F	(0-11)	31660	94.2	2081.3
https://www.ncbi.nlm.nih.gov/nuccore/OQ760022	OQ760022	CHIKV|RN|ZDC-1492|2022-05-12	BC83	ZDC 1492	21	RN	JOAO CAMARA	2022-05-12	2022-05-12	M	(25-54)	33367	94.1	2062
https://www.ncbi.nlm.nih.gov/nuccore/OQ760023	OQ760023	CHIKV|RN|ZDC-1495|2022-05-12	BC84	ZDC 1495	19	RN	JOAO CAMARA	2022-05-12	2022-05-09	M	(55-74)	38372	94.1	2323.5
https://www.ncbi.nlm.nih.gov/nuccore/OQ760024	OQ760024	CHIKV|RN|ZDC-1457|2022-05-16	BC85	ZDC 1457	24	RN	PARNAMIRIM	2022-05-16	2022-05-15	F	(12-24)	31129	94.5	1902.2
https://www.ncbi.nlm.nih.gov/nuccore/OQ760025	OQ760025	CHIKV|RN|ZDC-1300|2022-05-04	BC86	ZDC 1300	25	RN	JANDAIRA	2022-05-04	2022-05-03	F	(55-74)	15458	93.6	937.4
https://www.ncbi.nlm.nih.gov/nuccore/OQ760026	OQ760026	CHIKV|RN|ZDC-1505|2022-05-18	BC87	ZDC 1505	18	RN	NATAL	2022-05-18	2022-05-16	M	(12-24)	24821	92.1	1358.2
https://www.ncbi.nlm.nih.gov/nuccore/OQ760028	OQ760028	CHIKV|RN|ZDC-1529|2022-05-12	BC88	ZDC 1529	20	RN	JANDAIRA	2022-05-12	2022-05-08	M	(25-54)	24643	93.7	1514.1
https://www.ncbi.nlm.nih.gov/nuccore/OQ760027	OQ760027	CHIKV|RN|ZDC-1607|2022-05-04	BC89	ZDC 1607	21	RN	SANTA MARIA	2022-05-04	2022-05-04	M	(55-74)	24053	94.3	1466.8
https://www.ncbi.nlm.nih.gov/nuccore/OQ760029	OQ760029	CHIKV|RN|ZDC-2129|2022-06-09	BC90	ZDC 2129	26	RN	NATAL	2022-06-09	2022-06-05	F	(55-74)	18897	92.6	1145.4
https://www.ncbi.nlm.nih.gov/nuccore/OQ760030	OQ760030	CHIKV|RN|ZDC-2131|2022-06-14	BC91	ZDC 2131	21	RN	NATAL	2022-06-14	2022-06-12	F	(55-74)	21180	94.8	1407
https://www.ncbi.nlm.nih.gov/nuccore/OQ760031	OQ760031	CHIKV|RN|1945|2022-05-13	NB93	1945 (Natal)	NA	RN	Acari	2022-05-13	NA	M	(12-24)	40492	90.3	2465.1
https://www.ncbi.nlm.nih.gov/nuccore/OQ760032	OQ760032	CHIKV|RN|1826|2022-05-27	NB94	1826 (Natal)	NA	RN	Nova Cruz	2022-05-27	NA	F	(25-54)	19252	62.9	1494.8
https://www.ncbi.nlm.nih.gov/nuccore/OQ760033	OQ760033	CHIKV|NB45|SE-01|2021-09-22	NB45	SE-01	21.33	SE	INDIAROBA	2021-09-22	2021-09-21	F	(12-24)	1880	93	128.5
https://www.ncbi.nlm.nih.gov/nuccore/OQ760035	OQ760035	CHIKV|NB46|SE-02|2021-09-22	NB46	SE-02	18	SE	PORTO DA FOLHA	2021-09-22	2021-09-21	M	(12-24)	110248	94.3	8344.5
https://www.ncbi.nlm.nih.gov/nuccore/OQ760034	OQ760034	CHIKV|NB47|SE-03|2021-09-22	NB47	SE-03	18.51	SE	PORTO DA FOLHA	2021-09-22	2021-09-21	M	(55-74)	106318	94.2	7110.1
https://www.ncbi.nlm.nih.gov/nuccore/OQ760037	OQ760037	CHIKV|NB48|SE-04|2021-09-24	NB48	SE-04	18.14	SE	NEOPOLIS	2021-09-24	2021-09-21	F	(55-74)	94148	93.6	7163.6
https://www.ncbi.nlm.nih.gov/nuccore/OQ760036	OQ760036	CHIKV|NB49|SE-05|2021-09-24	NB49	SE-05	22	SE	INDIAROBA	2021-09-24	2021-09-23	F	(25-54)	118972	93.5	6326.2
https://www.ncbi.nlm.nih.gov/nuccore/OQ760038	OQ760038	CHIKV|NB50|SE-06|2021-09-23	NB50	SE-06	22.34	SE	PORTO DA FOLHA	2021-09-23	2021-09-21	F	(12-24)	135111	94.5	8731.7
https://www.ncbi.nlm.nih.gov/nuccore/OQ760039	OQ760039	CHIKV|NB51|SE-07|2021-09-21	NB51	SE-07	19.46	SE	LAGARTO	2021-09-21	2021-09-18	M	(0-11)	100335	95	7164.9
https://www.ncbi.nlm.nih.gov/nuccore/OQ760040	OQ760040	CHIKV|NB52|SE-08|2021-09-19	NB52	SE-08	18.61	SE	LAGARTO	2021-09-19	2021-09-18	F	(12-24)	52198	92.6	3633.4
https://www.ncbi.nlm.nih.gov/nuccore/OQ760041	OQ760041	CHIKV|NB53|SE-09|2021-09-21	NB53	SE-09	22.45	SE	LAGARTO	2021-09-21	2021-09-20	M	(25-54)	73612	94	5180.4
https://www.ncbi.nlm.nih.gov/nuccore/OQ760042	OQ760042	CHIKV|NB54|SE-10|2021-09-30	NB54	SE-10	14	SE	ARACAJU	2021-09-30	2021-09-27	F	(+74)	106552	94.8	9112.9
https://www.ncbi.nlm.nih.gov/nuccore/OQ760043	OQ760043	CHIKV|NB55|SE-11|2021-09-21	NB55	SE-11	23.08	SE	SAO CRISTOVAO	2021-09-21	2021-09-19	M	(25-54)	101483	93.2	5573
https://www.ncbi.nlm.nih.gov/nuccore/OQ760045	OQ760045	CHIKV|NB56|SE-12|2021-09-29	NB56	SE-12	21	SE	PORTO DA FOLHA	2021-09-29	2021-09-27	F	(25-54)	96469	94.6	6281.7
https://www.ncbi.nlm.nih.gov/nuccore/OQ760044	OQ760044	CHIKV|NB57|SE-13|2021-09-29	NB57	SE-13	21.07	SE	PORTO DA FOLHA	2021-09-29	2021-09-27	F	(25-54)	51279	94.1	3802.4
https://www.ncbi.nlm.nih.gov/nuccore/OQ760047	OQ760047	CHIKV|NB58|SE-14|2021-09-28	NB58	SE-14	19	SE	PORTO DA FOLHA	2021-09-28	2021-09-26	F	(25-54)	98971	95.5	6908.8
https://www.ncbi.nlm.nih.gov/nuccore/OQ760046	OQ760046	CHIKV|NB59|SE-15|2021-09-30	NB59	SE-15	19	SE	INDIAROBA	2021-09-30	2021-09-29	F	(25-54)	58527	93.9	4795.6
https://www.ncbi.nlm.nih.gov/nuccore/OQ760048	OQ760048	CHIKV|NB60|SE-16|2021-09-30	NB60	SE-16	20	SE	NEOPOLIS	2021-09-30	2021-09-28	F	(55-74)	49195	94.2	3461
https://www.ncbi.nlm.nih.gov/nuccore/OQ760049	OQ760049	CHIKV|NB61|SE-17|2021-09-28	NB61	SE-17	19.49	SE	NEOPOLIS	2021-09-28	2021-09-27	F	(25-54)	19353	93.3	1599.9
https://www.ncbi.nlm.nih.gov/nuccore/OQ760050	OQ760050	CHIKV|NB62|SE-18|2021-09-27	NB62	SE-18	21	SE	PORTO DA FOLHA	2021-09-27	2021-09-26	M	(25-54)	32695	94.6	2492.5
https://www.ncbi.nlm.nih.gov/nuccore/OQ760052	OQ760052	CHIKV|NB63|SE-19|2021-09-27	NB63	SE-19	18.77	SE	PORTO DA FOLHA	2021-09-27	2021-09-26	F	(25-54)	58053	94.1	4533.8
https://www.ncbi.nlm.nih.gov/nuccore/OQ760051	OQ760051	CHIKV|NB64|SE-20|2021-09-30	NB64	SE-20	22.26	SE	PORTO DA FOLHA	2021-09-30	2021-09-29	M	(25-54)	63387	95	4991.5
https://www.ncbi.nlm.nih.gov/nuccore/OQ760053	OQ760053	CHIKV|NB65|SE-21|2021-09-27	NB65	SE-21	21.75	SE	NEOPOLIS	2021-09-27	2021-09-27	F	(55-74)	117427	94.8	7486.4
https://www.ncbi.nlm.nih.gov/nuccore/OQ760054	OQ760054	CHIKV|NB66|SE-22|2021-10-01	NB66	SE-22	24.63	SE	UMBAUBA	2021-10-01	2021-09-26	F	(25-54)	34284	94.5	2208.5
https://www.ncbi.nlm.nih.gov/nuccore/OQ760055	OQ760055	CHIKV|NB67|SE-23|2021-09-28	NB67	SE-23	20.21	SE	LAGARTO	2021-09-28	2021-09-27	F	(25-54)	52885	92.3	3639.7
https://www.ncbi.nlm.nih.gov/nuccore/OQ760056	OQ760056	CHIKV|NB68|SE-24|2021-09-28	NB68	SE-24	22.17	SE	LAGARTO	2021-09-28	2021-09-27	M	(12-24)	25638	94	1685.2
https://www.ncbi.nlm.nih.gov/nuccore/OQ760057	OQ760057	CHIKV|NB69|SE-25|2021-10-04	NB69	SE-25	17.96	SE	NEOPOLIS	2021-10-04	2021-10-01	F	(55-74)	65546	95.5	5133.3
https://www.ncbi.nlm.nih.gov/nuccore/OQ760058	OQ760058	CHIKV|NB70|SE-26|2021-10-01	NB70	SE-26	21.58	SE	PORTO DA FOLHA	2021-10-01	2021-09-30	M	(25-54)	21223	92.9	1228.6
https://www.ncbi.nlm.nih.gov/nuccore/OQ760059	OQ760059	CHIKV|NB71|SE-27|2021-10-01	NB71	SE-27	20.18	SE	PORTO DA FOLHA	2021-10-01	2021-09-30	M	(25-54)	2253	92.1	132.7
https://www.ncbi.nlm.nih.gov/nuccore/OQ760060	OQ760060	CHIKV|NB72|SE-28|2021-10-05	NB72	SE-28	21.58	SE	NEOPOLIS	2021-10-05	2021-10-03	F	(25-54)	52344	93.5	3745.6
https://www.ncbi.nlm.nih.gov/nuccore/OQ760061	OQ760061	CHIKV|NB73|SE-29|2021-10-05	NB73	SE-29	20.17	SE	PORTO DA FOLHA	2021-10-05	2021-10-05	M	(25-54)	61864	94.2	4416.5
https://www.ncbi.nlm.nih.gov/nuccore/OQ760062	OQ760062	CHIKV|NB74|SE-30|2021-09-30	NB74	SE-30	21.23	SE	INDIAROBA	2021-09-30	2021-09-28	M	(12-24)	62198	94.8	4092.9
https://www.ncbi.nlm.nih.gov/nuccore/OQ760064	OQ760064	CHIKV|NB75|SE-31|2021-10-04	NB75	SE-31	18.32	SE	PORTO DA FOLHA	2021-10-04	2021-10-03	F	(+74)	100856	93.6	6944.3
https://www.ncbi.nlm.nih.gov/nuccore/OQ760063	OQ760063	CHIKV|NB76|SE-32|2021-10-04	NB76	SE-32	22	SE	PORTO DA FOLHA	2021-10-04	2021-10-03	F	(12-24)	44672	92.3	3317.7
https://www.ncbi.nlm.nih.gov/nuccore/OQ760065	OQ760065	CHIKV|NB77|SE-33|2021-10-04	NB77	SE-33	16	SE	MONTE ALEGRE DE SERGIPE	2021-10-04	2021-09-30	M	(55-74)	77541	94.2	6055.2
https://www.ncbi.nlm.nih.gov/nuccore/OQ760066	OQ760066	CHIKV|NB78|SE-34|2021-10-05	NB78	SE-34	24.32	SE	LAGARTO	2021-10-05	2021-10-03	M	(25-54)	90753	93.3	6368.9
https://www.ncbi.nlm.nih.gov/nuccore/OQ760067	OQ760067	CHIKV|NB79|SE-35|2021-10-06	NB79	SE-35	19.53	SE	PORTO DA FOLHA	2021-10-06	2021-10-05	F	(+74)	45355	93.2	3198.8
https://www.ncbi.nlm.nih.gov/nuccore/OQ760068	OQ760068	CHIKV|NB80|SE-36|2021-10-06	NB80	SE-36	19.92	SE	PORTO DA FOLHA	2021-10-06	2021-10-06	M	(12-24)	48604	93.2	3189.4
https://www.ncbi.nlm.nih.gov/nuccore/OQ760069	OQ760069	CHIKV|NB81|SE-37|2021-10-07	NB81	SE-37	23.47	SE	ARACAJU	2021-10-07	2021-10-07	M	(12-24)	2661	94.1	138
https://www.ncbi.nlm.nih.gov/nuccore/OQ760070	OQ760070	CHIKV|NB82|SE-38|2021-10-07	NB82	SE-38	14.98	SE	MONTE ALEGRE DE SERGIPE	2021-10-07	2021-10-02	F	(55-74)	2433	94.3	119.3
https://www.ncbi.nlm.nih.gov/nuccore/OQ760071	OQ760071	CHIKV|NB83|SE-39|2021-10-07	NB83	SE-39	19.06	SE	PORTO DA FOLHA	2021-10-07	2021-10-03	M	(55-74)	2726	94.1	126.2
https://www.ncbi.nlm.nih.gov/nuccore/OQ760072	OQ760072	CHIKV|NB84|SE-40|2021-10-07	NB84	SE-40	22.96	SE	PORTO DA FOLHA	2021-10-07	2021-10-04	M	(12-24)	2893	92.4	171.6
https://www.ncbi.nlm.nih.gov/nuccore/OQ760075	OQ760075	CHIKV|NB85|SE-41|2021-10-07	NB85	SE-41	20.55	SE	PORTO DA FOLHA	2021-10-07	2021-10-04	F	(25-54)	2214	92.7	136.9
https://www.ncbi.nlm.nih.gov/nuccore/OQ760073	OQ760073	CHIKV|NB86|SE-42|2021-10-07	NB86	SE-42	19.4	SE	PORTO DA FOLHA	2021-10-07	2021-10-06	M	(0-11)	2937	92.9	158.7
https://www.ncbi.nlm.nih.gov/nuccore/OQ760074	OQ760074	CHIKV|NB87|SE-43|2021-10-17	NB87	SE-43	21.97	SE	PORTO DA FOLHA	2021-10-17	2021-10-05	F	(12-24)	1971	92.4	107.1
https://www.ncbi.nlm.nih.gov/nuccore/OQ760076	OQ760076	CHIKV|NB88|SE-44|2021-10-01	NB88	SE-44	32.36	SE	SIMAO DIAS	2021-10-01	2021-10-01	F	(25-54)	2609	93.9	148.4
https://www.ncbi.nlm.nih.gov/nuccore/OQ759836	OQ759836	CHIKV|MG|25-22-RED|2021-12-13	UDP0318	25.22_RED	22.7	MG	GOVERNADOR VALADARES	2021-12-13	2021-12-11	F	(25-54)	941173	95.73	8767.19
https://www.ncbi.nlm.nih.gov/nuccore/OQ759835	OQ759835	CHIKV|MG|270-22-RED|2022-02-04	UDP0319	270.22_RED	25.8	MG	MONTES CLAROS	2022-02-04	2022-02-01	F	(25-54)	835235	94.78	7554.2
https://www.ncbi.nlm.nih.gov/nuccore/OQ759837	OQ759837	CHIKV|MG|571-22-RED|2022-03-03	UDP0320	571.22_RED	22.5	MG	FRANCISCO SA	2022-03-03	2022-03-02	M	(55-74)	870644	96.19	8020.93
https://www.ncbi.nlm.nih.gov/nuccore/OQ759838	OQ759838	CHIKV|MG|612-22-RED|2022-02-17	UDP0321	612.22_RED	26.2	MG	BELO HORIZONTE	2022-02-17	2022-02-15	F	(25-54)	906493	95.73	8369.2
https://www.ncbi.nlm.nih.gov/nuccore/OQ759839	OQ759839	CHIKV|MG|726-22-RED|2022-03-10	UDP0322	726.22_RED	23.4	MG	SALINAS	2022-03-10	2022-03-07	M	(25-54)	364403	95.72	3326.73
https://www.ncbi.nlm.nih.gov/nuccore/OQ759840	OQ759840	CHIKV|MG|736-22-RED|2022-03-17	UDP0323	736.22_RED	34	MG	MONTE AZUL	2022-03-17	2022-03-11	F	(55-74)	188645	42.29	1612.93
https://www.ncbi.nlm.nih.gov/nuccore/OQ759841	OQ759841	CHIKV|MG|1754-22-RED|2022-03-09	UDP0324	1754.22_RED	24.4	MG	ARACUAI	2022-03-09	2022-03-07	F	(0-11)	892530	95.73	8247.74
https://www.ncbi.nlm.nih.gov/nuccore/OQ759843	OQ759843	CHIKV|MG|768-22-C-RED|2022-03-11	UDP0325	768.22_C_RED	28.5	MG	MONTES CLAROS	2022-03-11	2022-03-08	M	(25-54)	1011157	95.57	9348.75
https://www.ncbi.nlm.nih.gov/nuccore/OQ759655	OQ759655	CHIKV|BA|BC01|2022-03-16	BC01	-	21.3	BA	ITAJUIPE	2022-03-16	2022-03-13	F	(25-54)	14403	94.9	1024.3
https://www.ncbi.nlm.nih.gov/nuccore/OQ759656	OQ759656	CHIKV|BA|BC02|2022-03-22	BC02	-	30.4	BA	ITAJUIPE	2022-03-22	2022-03-19	F	(55-74)	21384	87.5	1171.4
https://www.ncbi.nlm.nih.gov/nuccore/OQ759659	OQ759659	CHIKV|BA|BC03|2022-03-15	BC03	-	21.1	BA	ITAJUIPE	2022-03-15	2022-03-13	F	(25-54)	23675	94.4	1539.3
https://www.ncbi.nlm.nih.gov/nuccore/OQ759657	OQ759657	CHIKV|BA|BC04|2022-03-15	BC04	-	24.6	BA	ITAJUIPE	2022-03-15	2022-03-14	M	(0-11)	29038	94	1559.7
https://www.ncbi.nlm.nih.gov/nuccore/OQ759661	OQ759661	CHIKV|BA|BC05|2022-03-22	BC05	-	23.6	BA	ITAJUIPE	2022-03-22	2022-03-18	F	(0-11)	24475	94.4	1462.5
https://www.ncbi.nlm.nih.gov/nuccore/OQ759658	OQ759658	CHIKV|BA|BC06|2022-02-15	BC06	-	25.6	BA	ITAJUIPE	2022-02-15	2022-02-14	M	(55-74)	42181	94.3	2232.2
https://www.ncbi.nlm.nih.gov/nuccore/OQ759660	OQ759660	CHIKV|BA|BC07|2022-03-23	BC07	-	21.9	BA	JUAZEIRO	2022-03-23	2022-03-19	M	(25-54)	24179	94.1	1619.3
https://www.ncbi.nlm.nih.gov/nuccore/OQ759662	OQ759662	CHIKV|BA|BC08|2022-03-08	BC08	-	28.6	BA	ITAPETINGA	2022-03-08	2022-03-03	F	(12-24)	25283	87.8	1285.2
https://www.ncbi.nlm.nih.gov/nuccore/OQ759663	OQ759663	CHIKV|BA|BC09|2022-03-15	BC09	-	22	BA	ITUIUTABA	2022-03-15	2022-03-13	M	(25-54)	1735	93.1	112.5
https://www.ncbi.nlm.nih.gov/nuccore/OQ759664	OQ759664	CHIKV|BA|BC10|2022-03-28	BC10	-	24.5	BA	JACOBINA	2022-03-28	NA	F	(12-24)	27959	94	1740.2
https://www.ncbi.nlm.nih.gov/nuccore/OQ759666	OQ759666	CHIKV|BA|BC11|2022-03-24	BC11	-	21.6	BA	MADRE DE DEUS	2022-03-24	2022-03-15	F	(12-24)	27264	94.1	1919.2
https://www.ncbi.nlm.nih.gov/nuccore/OQ759665	OQ759665	CHIKV|BA|BC12|2022-03-23	BC12	-	23.5	BA	UAUA	2022-03-23	2022-03-20	M	(25-54)	31843	94.7	1863.1
https://www.ncbi.nlm.nih.gov/nuccore/OQ759668	OQ759668	CHIKV|BA|BC13|2022-03-30	BC13	-	17.9	BA	ALMADINA	2022-03-30	2022-03-27	F	(55-74)	26158	94.5	2001.9
https://www.ncbi.nlm.nih.gov/nuccore/OQ759667	OQ759667	CHIKV|BA|BC14|2022-03-17	BC14	-	20.3	BA	COARACI	2022-03-17	2022-03-14	F	(+74)	28528	94.3	1834.3
https://www.ncbi.nlm.nih.gov/nuccore/OQ759669	OQ759669	CHIKV|BA|BC15|2022-03-10	BC15	-	16.4	BA	COARACI	2022-03-10	2022-03-07	M	(55-74)	17553	94.4	1366.6
https://www.ncbi.nlm.nih.gov/nuccore/OQ759670	OQ759670	CHIKV|BA|BC16|2022-03-14	BC16	-	27.3	BA	COARACI	2022-03-14	2022-03-09	F	(55-74)	27338	94.7	1537.5
https://www.ncbi.nlm.nih.gov/nuccore/OQ759671	OQ759671	CHIKV|BA|BC17|2022-03-18	BC17	-	28.6	BA	FEIRA DE SANTANA	2022-03-18	2022-03-17	F	(25-54)	6640	89	353.8
https://www.ncbi.nlm.nih.gov/nuccore/OQ759672	OQ759672	CHIKV|BA|BC18|2022-03-24	BC18	-	26.9	BA	ITAJUIPE	2022-03-24	2022-03-23	M	(25-54)	16125	94	1251.3
https://www.ncbi.nlm.nih.gov/nuccore/OQ759673	OQ759673	CHIKV|BA|BC19|2022-03-17	BC19	-	27.9	BA	ITAJUIPE	2022-03-17	2022-03-13	F	(55-74)	22548	94.1	1109
https://www.ncbi.nlm.nih.gov/nuccore/OQ759676	OQ759676	CHIKV|BA|BC20|2022-03-22	BC20	-	27.2	BA	ITAJUIPE	2022-03-22	2022-03-20	M	(12-24)	29063	92.9	1603
https://www.ncbi.nlm.nih.gov/nuccore/OQ759674	OQ759674	CHIKV|BA|BC21|2022-03-10	BC21	-	18.9	BA	ITAJUIPE	2022-03-10	2022-03-08	M	(25-54)	33825	94.5	2267.3
https://www.ncbi.nlm.nih.gov/nuccore/OQ759675	OQ759675	CHIKV|BA|BC22|2022-03-11	BC22	-	22.7	BA	ITAJUIPE	2022-03-11	2022-03-08	F	(55-74)	33317	94	2031
https://www.ncbi.nlm.nih.gov/nuccore/OQ759678	OQ759678	CHIKV|BA|BC23|2022-03-16	BC23	-	26.9	BA	ITAMARAJU	2022-03-16	2022-03-13	M	(25-54)	30156	92.6	1658.3
https://www.ncbi.nlm.nih.gov/nuccore/OQ759677	OQ759677	CHIKV|BA|BC24|2022-03-24	BC24	-	26	BA	ITAPITANGA	2022-03-24	2022-03-21	F	(25-54)	33698	94.1	1862.7
https://www.ncbi.nlm.nih.gov/nuccore/OQ759679	OQ759679	CHIKV|BA|BC25|2022-03-21	BC25	-	21.8	BA	JACOBINA	2022-03-21	NA	F	(12-24)	8149	94.4	604.9
https://www.ncbi.nlm.nih.gov/nuccore/OQ759680	OQ759680	CHIKV|BA|BC26|2022-03-16	BC26	-	27.8	BA	JUAZEIRO	2022-03-16	2022-03-14	M	(25-54)	25549	94.5	1315.3
https://www.ncbi.nlm.nih.gov/nuccore/OQ759681	OQ759681	CHIKV|BA|BC27|2022-05-24	BC27	-	23.6	BA	PARIPIRANGA	2022-05-24	2022-05-23	F	(25-54)	20410	94.5	1243.8
https://www.ncbi.nlm.nih.gov/nuccore/OQ759682	OQ759682	CHIKV|BA|BC28|2022-05-24	BC28	-	20.1	BA	PARIPIRANGA	2022-05-24	2022-05-22	M	(12-24)	20000	94.1	1425.5
https://www.ncbi.nlm.nih.gov/nuccore/OQ759683	OQ759683	CHIKV|BA|BC29|2022-05-26	BC29	-	20.8	BA	JEQUIE	2022-05-26	2022-05-23	F	(25-54)	25754	94.3	1585.8
https://www.ncbi.nlm.nih.gov/nuccore/OQ759684	OQ759684	CHIKV|BA|BC30|2022-05-31	BC30	-	18.7	BA	ITABUNA	2022-05-31	2022-05-30	F	(0-11)	20391	94.1	1467.5
https://www.ncbi.nlm.nih.gov/nuccore/OQ759685	OQ759685	CHIKV|BA|BC31|2022-06-06	BC31	-	16.6	BA	POJUCA	2022-06-06	2022-06-02	F	(+74)	36710	93.6	2164.9
https://www.ncbi.nlm.nih.gov/nuccore/OQ759686	OQ759686	CHIKV|BA|BC32|2022-06-13	BC32	-	19.8	BA	CAMACARI	2022-06-13	2022-06-11	M	(55-74)	25695	94.5	1683.7
https://www.ncbi.nlm.nih.gov/nuccore/OQ759687	OQ759687	CHIKV|BA|BC33|2022-05-10	BC33	-	20.9	BA	ITABUNA	2022-05-10	2022-05-06	F	(12-24)	20607	94.2	1346.2
https://www.ncbi.nlm.nih.gov/nuccore/OQ759690	OQ759690	CHIKV|BA|BC34|2022-05-11	BC34	-	17.4	BA	ITABUNA	2022-05-11	2022-05-10	M	(0-11)	14290	94.7	1098.7
https://www.ncbi.nlm.nih.gov/nuccore/OQ759688	OQ759688	CHIKV|BA|BC35|2022-05-10	BC35	-	21.3	BA	ITABUNA	2022-05-10	2022-05-09	F	(25-54)	28251	92.3	1661.1
https://www.ncbi.nlm.nih.gov/nuccore/OQ759689	OQ759689	CHIKV|BA|BC36|2022-04-29	BC36	-	22.3	BA	ITABUNA	2022-04-29	2022-04-26	F	(25-54)	31974	94.4	1927.8
https://www.ncbi.nlm.nih.gov/nuccore/OQ759691	OQ759691	CHIKV|BA|BC37|2022-04-20	BC37	-	21	BA	ITAJUIPE	2022-04-20	2022-04-18	F	(25-54)	28691	94.4	1825.3
https://www.ncbi.nlm.nih.gov/nuccore/OQ759693	OQ759693	CHIKV|BA|BC38|2022-04-06	BC38	-	21.5	BA	ITAJUIPE	2022-04-06	2022-04-05	M	(25-54)	30704	93.9	2297.8
https://www.ncbi.nlm.nih.gov/nuccore/OQ759692	OQ759692	CHIKV|BA|BC39|2022-04-20	BC39	-	29.9	BA	JUAZEIRO	2022-04-20	2022-04-17	M	(12-24)	14959	88.3	808.1
https://www.ncbi.nlm.nih.gov/nuccore/OQ759694	OQ759694	CHIKV|BA|BC40|2022-04-27	BC40	-	20.3	BA	EUNAPOLIS	2022-04-27	2022-04-25	F	(25-54)	24366	94	1604.8
https://www.ncbi.nlm.nih.gov/nuccore/OQ759695	OQ759695	CHIKV|BA|BC41|2022-04-26	BC41	-	17.8	BA	ILHEUS	2022-04-26	2022-04-24	M	(25-54)	16506	94.1	1287.3
https://www.ncbi.nlm.nih.gov/nuccore/OQ759696	OQ759696	CHIKV|BA|BC42|2022-04-28	BC42	-	18.7	BA	ITABUNA	2022-04-28	2022-04-26	F	(0-11)	18083	94.2	1249.9
https://www.ncbi.nlm.nih.gov/nuccore/OQ759698	OQ759698	CHIKV|BA|BC43|2022-05-04	BC43	-	17.5	BA	ITABUNA	2022-05-04	2022-05-04	M	(0-11)	20984	94.1	1646.4
https://www.ncbi.nlm.nih.gov/nuccore/OQ759697	OQ759697	CHIKV|BA|BC44|2022-04-28	BC44	-	20.7	BA	MADRE DE DEUS	2022-04-28	2022-04-27	M	(55-74)	22470	94.6	1469.8
https://www.ncbi.nlm.nih.gov/nuccore/OQ759699	OQ759699	CHIKV|BA|BC45|2022-04-13	BC45	-	23.2	BA	MORRO DO CHAPEU	2022-04-13	2022-04-11	M	(12-24)	28955	93.5	1730.6
https://www.ncbi.nlm.nih.gov/nuccore/OQ759700	OQ759700	CHIKV|BA|BC46|2022-04-27	BC46	-	21.2	BA	SERRA	2022-04-27	2022-04-25	M	(0-11)	23831	94.4	1500.1
https://www.ncbi.nlm.nih.gov/nuccore/OQ759701	OQ759701	CHIKV|BA|BC47|2022-04-11	BC47	-	19.8	BA	CAMPO FORMOSO	2022-04-11	2022-04-10	M	(12-24)	23126	94.3	1597.5
https://www.ncbi.nlm.nih.gov/nuccore/OQ759702	OQ759702	CHIKV|BA|BC48|2022-03-10	BC48	-	35.9	BA	ITAMARAJU	2022-03-10	2022-03-06	F	(25-54)	23841	78.7	1476.4
https://www.ncbi.nlm.nih.gov/nuccore/OQ759703	OQ759703	CHIKV|BA|BC94|2022-03-15	BC94	-	23.6	BA	PORTO SEGURO	2022-03-15	2022-03-12	F	(12-24)	25149	91.6	1256.5
https://www.ncbi.nlm.nih.gov/nuccore/OQ759743	OQ759743	CHIKV|BA|FS0030|2015-07-15	NB35	FS0030	26	BA	Feira de Santana	2015-07-15	2015-07-14	F	(25-54)	12212	73.8	780.6
https://www.ncbi.nlm.nih.gov/nuccore/OQ759742	OQ759742	CHIKV|BA|FS0032|2015-07-15	NB36	FS0032	27	BA	Feira de Santana	2015-07-15	2015-07-15	F	(25-54)	25812	77.6	1401
https://www.ncbi.nlm.nih.gov/nuccore/OQ759745	OQ759745	CHIKV|BA|FS0035|2015-07-15	NB37	FS0035	23	BA	Feira de Santana	2015-07-15	2015-06-22	M	(25-54)	23109	90.6	1099.6
https://www.ncbi.nlm.nih.gov/nuccore/OQ759746	OQ759746	CHIKV|BA|FS0047|2015-07-16	NB38	FS0047	28	BA	Feira de Santana	2015-07-16	2015-07-14	F	(25-54)	14481	73.8	889.1
https://www.ncbi.nlm.nih.gov/nuccore/OQ759747	OQ759747	CHIKV|BA|FS0048|2015-07-17	NB39	FS0048	30	BA	Feira de Santana	2015-07-17	2015-07-10	M	(25-54)	8604	59.1	621.6
https://www.ncbi.nlm.nih.gov/nuccore/OQ759748	OQ759748	CHIKV|BA|FS0055|2015-07-17	NB40	FS0055	25	BA	Feira de Santana	2015-07-17	2015-07-14	M	(55-74)	18706	87.9	941.5
https://www.ncbi.nlm.nih.gov/nuccore/OQ759749	OQ759749	CHIKV|BA|FS0066|2015-07-17	NB41	FS0066	22	BA	Feira de Santana	2015-07-17	2015-06-19	F	(12-24)	16922	92.9	983.1
https://www.ncbi.nlm.nih.gov/nuccore/OQ759752	OQ759752	CHIKV|BA|FS0089|2015-07-20	NB42	FS0089	30	BA	Feira de Santana	2015-07-20	2015-07-06	F	(55-74)	13283	69	812.2
https://www.ncbi.nlm.nih.gov/nuccore/OQ759750	OQ759750	CHIKV|BA|FS0106|2015-07-20	NB43	FS0106	30	BA	Feira de Santana	2015-07-20	2015-07-02	F	(25-54)	15356	65.3	988.5
https://www.ncbi.nlm.nih.gov/nuccore/OQ759751	OQ759751	CHIKV|BA|FS0116|2015-07-21	NB44	FS0116	30	BA	Feira de Santana	2015-07-21	2015-07-18	F	(25-54)	3426	31.8	455.9
https://www.ncbi.nlm.nih.gov/nuccore/OQ759753	OQ759753	CHIKV|BA|FS0124|2015-07-22	NB45	FS0124	30	BA	Feira de Santana	2015-07-22	2015-07-19	F	(25-54)	14783	69.6	974.9
https://www.ncbi.nlm.nih.gov/nuccore/OQ759754	OQ759754	CHIKV|BA|FS0129|2015-07-22	NB46	FS0129	26	BA	Feira de Santana	2015-07-22	2015-07-22	M	(25-54)	17350	76.1	1095.5
https://www.ncbi.nlm.nih.gov/nuccore/OQ759755	OQ759755	CHIKV|BA|FS0132|2015-07-22	NB47	FS0132	30	BA	Feira de Santana	2015-07-22	2015-07-15	F	(25-54)	5605	50.1	482.5
https://www.ncbi.nlm.nih.gov/nuccore/OQ759757	OQ759757	CHIKV|BA|FS0014A|2015-08-31	NB48	FS0014A	30	BA	Feira de Santana	2015-08-31	2015-07-08	F	(25-54)	10910	62.1	763.4
https://www.ncbi.nlm.nih.gov/nuccore/OQ759706	OQ759706	CHIKV|BA|DFS1686|2019-10-24	NB04	DFS- 1686	22.57	BA	Feira de Santana	2019-10-24	2019-10-16	M	(+74)	314126	89.3	16143.3
https://www.ncbi.nlm.nih.gov/nuccore/OQ759707	OQ759707	CHIKV|BA|DFS1786|2019-11-05	NB05	DFS- 1786	30.6	BA	Feira de Santana	2019-11-05	2019-08-10	M	(55-74)	219074	75.8	12052.6
https://www.ncbi.nlm.nih.gov/nuccore/OQ759710	OQ759710	CHIKV|BA|DFS1808|2019-11-05	NB06	DFS- 1808	28.6	BA	Feira de Santana	2019-11-05	2019-08-14	M	(25-54)	326059	87.6	17001.9
https://www.ncbi.nlm.nih.gov/nuccore/OQ759711	OQ759711	CHIKV|BA|DFS1837|2019-11-06	NB07	DFS- 1837	21.72	BA	Feira de Santana	2019-11-06	2019-08-16	F	(25-54)	207689	92	9717.2
https://www.ncbi.nlm.nih.gov/nuccore/OQ759713	OQ759713	CHIKV|BA|DFS1849|2019-11-28	NB08	DFS- 1849	29.54	BA	Feira de Santana	2019-11-28	2019-11-26	F	(25-54)	253914	87.1	12450.4
https://www.ncbi.nlm.nih.gov/nuccore/OQ759715	OQ759715	CHIKV|BA|DFS1854|2019-11-28	NB09	DFS- 1854	35.25	BA	Feira de Santana	2019-11-28	2019-11-23	F	(25-54)	262770	75.5	14107.5
https://www.ncbi.nlm.nih.gov/nuccore/OQ759716	OQ759716	CHIKV|BA|DFS1856|2019-11-28	NB10	DFS- 1856	31.54	BA	Feira de Santana	2019-11-28	2019-11-25	F	(25-54)	207524	82.7	10561.8

## Sheet: primers_scheme
Primer Name	Sequence (5'-3')	Primer pool
CHIK_400_1_LEFT_3	CTTTTTGAAGGCCCTGCAACGT	1
CHIK_400_1_RIGHT_3	ACGGCCATCACCTCTTGTAAGT	1
CHIK_400_2_LEFT_0	TGTCGGACAGGAAGTACCACTG	2
CHIK_400_2_RIGHT_0	CTCATCCGCCCAATTTGTCGAG	2
CHIK_400_3_LEFT_0	GTACTGGGTAGGGTTCGACACA	1
CHIK_400_3_RIGHT_0	CACACGAAACCACTGTGTCACA	1
CHIK_400_4_LEFT_4	TCGGTGTTCCATCTAAAGGGCA	2
CHIK_400_4_RIGHT_4	CTTCATGGTGTTCGTGTTCCGT	2
CHIK_400_5_LEFT_0	GGTGGGGCTGAACCAGAGAATA	1
CHIK_400_5_RIGHT_0	TACAAAGCTGTCGAATTCGGCC	1
CHIK_400_6_LEFT_4	AAGCAGAAAACACACACGGTCT	2
CHIK_400_6_RIGHT_4	GCGCCTCTCGGAGTCTCTATTA	2
CHIK_400_7_LEFT_0	TACAGGCAGCACAGGAAGATGT	1
CHIK_400_7_RIGHT_0	TGGAAGTCTTCGGGCGAAATTG	1
CHIK_400_8_LEFT_1	GGAGCAAGTGAAGACGTGTACG	2
CHIK_400_8_RIGHT_1	TATATGGACAAGCGGGGCGAAT	2
CHIK_400_9_LEFT_0	TGCAAGAAGGAAGAAGCTGCAG	1
CHIK_400_9_RIGHT_0	AAGGCGATCAAGGCAAGTAACG	1
CHIK_400_10_LEFT_0	ATCTGCACGTACGGTTGATTCG	2
CHIK_400_10_RIGHT_0	GGTTTTGTTGAGCCCGTAGTGT	2
CHIK_400_11_LEFT_0	GGCAAAATGCGCACTACGAATG	1
CHIK_400_11_RIGHT_0	CCTTCCGTACGCGTTAGGAGTA	1
CHIK_400_12_LEFT_1	AGGAGTTTACGCAGTTAGGCAAA	2
CHIK_400_12_RIGHT_1	TTCATTCAGGGCTACTTCGGGT	2
CHIK_400_13_LEFT_0	TGGTCCCTATCCTCGAAACAGC	1
CHIK_400_13_RIGHT_0	TCCTGGTAGTCACGCAGATCTG	1
CHIK_400_14_LEFT_0	TGAGGCAGCGTCCATTCTAGAA	2
CHIK_400_14_RIGHT_0	ATACCTACCAAGTGTTGCCGGT	2
CHIK_400_15_LEFT_4	ACCTTGCACTGCCTACTAAGAGA	1
CHIK_400_15_RIGHT_4	ACATGGTGGTTTCAATGCTCTGG	1
CHIK_400_16_LEFT_0	TCAGAGCATACGGTTACGCAGA	2
CHIK_400_16_RIGHT_0	TTTGCGGTTCCTACTGGTGTTG	2
CHIK_400_17_LEFT_0	GACGGTGTTTGCAAGGCAGTAT	1
CHIK_400_17_RIGHT_0	TCCATGGCTGTAAAGAGGTGGT	1
CHIK_400_18_LEFT_0	ACCTCTCCTCTCCACAGGTGTA	2
CHIK_400_18_RIGHT_0	GCCTCTATTTGCTTTGGCCACA	2
CHIK_400_19_LEFT_0	AAGGGACACGTTTTCACCAGAC	1
CHIK_400_19_RIGHT_0	GGAGCATTTGACTTTTTGCACTCC	1
CHIK_400_20_LEFT_0	CGACTTCGCATGAACCATGTCA	2
CHIK_400_20_RIGHT_0	GTATGTATCGCCCCGTCGTCTA	2
CHIK_400_21_LEFT_0	AGTTTGATCTAAGCGCCGATGG	1
CHIK_400_21_RIGHT_0	AAATGTGATGGGGAACGTCTCG	1
CHIK_400_22_LEFT_0	CGCGTGACACAGCTATTTCCTT	2
CHIK_400_22_RIGHT_0	TGGCGTACCGACTTCTGTTGTA	2
CHIK_400_23_LEFT_0	ACACGGACGACGAGTTATGACT	1
CHIK_400_23_RIGHT_0	GACAATCGGACGTTGATCGGAG	1
CHIK_400_24_LEFT_0	TAATGGCAGAGACCCCGAAAGT	2
CHIK_400_24_RIGHT_0	TGTGTTCTGGAATGGGGAAGGT	2
CHIK_400_25_LEFT_0	CGAGCGACATTCAATCCGTCAA	1
CHIK_400_25_RIGHT_0	CGGCAGCAGATTATGGGTTCTT	1
CHIK_400_26_LEFT_3	GAAGAATTTGCTGCCAGCCCTA	2
CHIK_400_26_RIGHT_3	GTGCGGCTATAATGGCATCGAA	2
CHIK_400_27_LEFT_0	TTAGGAGATTGAACGCCGTCCT	1
CHIK_400_27_RIGHT_0	GTCAGACGATCTTCCAACACCC	1
CHIK_400_28_LEFT_2	GACAGGTACGCGCTTCAAGTTC	2
CHIK_400_28_RIGHT_2	CGCTAACGGTTTGCCCAGTTTA	2
CHIK_400_29_LEFT_0	AGCTCCCTACTTTTGTGGAGGG	1
CHIK_400_29_RIGHT_0	GACCGCCGTACAAGGTTATGAC	1
CHIK_400_30_LEFT_0	TAATGTCCATGGCCACCTTTGC	2
CHIK_400_30_RIGHT_0	TATTCTTCCGATTCTTGCGCGG	2
CHIK_400_31_LEFT_0	CAACTTGCCCAGCTGATCTCAG	1
CHIK_400_31_RIGHT_0	ATCGATGGTCCCCTTTACGTGT	1
CHIK_400_32_LEFT_0	TAAGGTAACAGGTTACGCGTGC	2
CHIK_400_32_RIGHT_0	TACGGGCTCCTTCATTAGCTCC	2
CHIK_400_33_LEFT_2	GACCGATCTTCGACAACAAGGG	1
CHIK_400_33_RIGHT_2	GCGTCGGGGAGAACATGTTAAG	1
CHIK_400_34_LEFT_0	GAGAAAACCTTGCGCATGCTTG	2
CHIK_400_34_RIGHT_0	CTGCTGGCATGTGATTGTCCAT	2
CHIK_400_35_LEFT_0	CCAGGTTTCCTTGCAAATCGGA	1
CHIK_400_35_RIGHT_0	GTACGTGCTGCAAGGTAGTTCC	1
CHIK_400_36_LEFT_1	CATGTACGCACCCATTTCACCA	2
CHIK_400_36_RIGHT_1	GGTCCCCGAATTCAGCATTACG	2
CHIK_400_37_LEFT_0	CTGCAAGGTCGATCAATGCCAT	1
CHIK_400_37_RIGHT_0	TCATTGTTACCCCACGTGACCT	1
CHIK_400_38_LEFT_0	AGTGGGTGACGCATAAGAAGGA	2
CHIK_400_38_RIGHT_0	TGGTGTCAGTTCGTACGGTGTA	2
CHIK_400_39_LEFT_0	ATACTCCTGTCGATGGTGGGTG	1
CHIK_400_39_RIGHT_0	CGGGATCACTGTTACGTGTTCG	1
CHIK_400_40_LEFT_0	TTTTTAGCCGTACTGAGCGTCG	2
CHIK_400_40_RIGHT_0	ATTTTCGGTGTCGCAGAAGCAG	2
CHIK_400_41_LEFT_0	GCGGTACAGCAGAGTGTAAGGA	1
CHIK_400_41_RIGHT_0	GTCGCCTTTGTACACCACGATT	1
CHIK_400_42_LEFT_0	CCATGCCGTCACAGTTAAGGAC	2
CHIK_400_42_RIGHT_0	AGTTCATCGCTCTTACCGGGTT	2
CHIK_400_43_LEFT_0	ATTGGCTAAAAGAACGAGGGGC	1
CHIK_400_43_RIGHT_0	TTCCCGAATAGTGACGGCGTTA	1
CHIK_400_44_LEFT_0	GCACCCATTCCTCAGACTTTGG	2
CHIK_400_44_RIGHT_0	CCTGCTAAACGACACGCATAGC	2
