# Supplementary material for: Increased interregional virus exchange and nucleotide diversity outline the expansion of chikungunya virus in Brazil
Source: Nat Commun. 2023 Jul 21;14:4413. doi: 10.1038/s41467-023-40099-y (PMC10362057; doi:10.1038/s41467-023-40099-y)
Supplement: Supplementary file 5 — Supplemantary Data 2 [file 41467_2023_40099_MOESM5_ESM.zip]

Archive with 2 entries (2 files):
- supplementary_data_2.tree
- __MACOSX/._supplementary_data_2.tree
