# Supplementary material for: Increased interregional virus exchange and nucleotide diversity outline the expansion of chikungunya virus in Brazil
Source: Nat Commun. 2023 Jul 21;14:4413. doi: 10.1038/s41467-023-40099-y (PMC10362057; doi:10.1038/s41467-023-40099-y)
Supplement: Supplementary file 5 — Supplemantary Data 2 [file 41467_2023_40099_MOESM5_ESM.zip › supplementary_data_2.tree]

#NEXUS
begin taxa;
	dimensions ntax=1990;
	taxlabels
	AB455493_SL11131_NA_2006-12
	AB455494_SL10571_NA_2006-12
	AB860301_NA_Philippines_2013
	AF369024_S27-African
	AF490259_Ross_NA_NA
	AM258990_05-115_Reunion_NA
	AM258991_05-209_Seychelles_NA
	AM258992_06-021_Reunion_NA
	AM258993_06-027_Reunion_NA
	AM258994_06-049_Reunion_NA
	AM258995_05-061_Reunion_NA
	AY726732_37997_Senegal_NA
	CHIKV_BA_BC01_2022-03-16[&!color=#990000]
	CHIKV_BA_BC02_2022-03-22[&!color=#990000]
	CHIKV_BA_BC03_2022-03-15[&!color=#990000]
	CHIKV_BA_BC04_2022-03-15[&!color=#990000]
	CHIKV_BA_BC05_2022-03-22[&!color=#990000]
	CHIKV_BA_BC06_2022-02-15[&!color=#990000]
	CHIKV_BA_BC07_2022-03-23[&!color=#990000]
	CHIKV_BA_BC08_2022-03-08[&!color=#990000]
	CHIKV_BA_BC09_2022-03-15[&!color=#990000]
	CHIKV_BA_BC10_2022-03-28[&!color=#990000]
	CHIKV_BA_BC11_2022-03-24[&!color=#990000]
	CHIKV_BA_BC12_2022-03-23[&!color=#990000]
	CHIKV_BA_BC13_2022-03-30[&!color=#990000]
	CHIKV_BA_BC14_2022-03-17[&!color=#990000]
	CHIKV_BA_BC15_2022-03-10[&!color=#990000]
	CHIKV_BA_BC16_2022-03-14[&!color=#990000]
	CHIKV_BA_BC17_2022-03-18[&!color=#990000]
	CHIKV_BA_BC18_2022-03-24[&!color=#990000]
	CHIKV_BA_BC19_2022-03-17[&!color=#990000]
	CHIKV_BA_BC20_2022-03-22[&!color=#990000]
	CHIKV_BA_BC21_2022-03-10[&!color=#990000]
	CHIKV_BA_BC22_2022-03-11[&!color=#990000]
	CHIKV_BA_BC23_2022-03-16[&!color=#990000]
	CHIKV_BA_BC24_2022-03-24[&!color=#990000]
	CHIKV_BA_BC25_2022-03-21[&!color=#990000]
	CHIKV_BA_BC26_2022-03-16[&!color=#990000]
	CHIKV_BA_BC27_2022-05-24[&!color=#990000]
	CHIKV_BA_BC28_2022-05-24[&!color=#990000]
	CHIKV_BA_BC29_2022-05-26[&!color=#990000]
	CHIKV_BA_BC30_2022-05-31[&!color=#990000]
	CHIKV_BA_BC31_2022-06-06[&!color=#990000]
	CHIKV_BA_BC32_2022-06-13[&!color=#990000]
	CHIKV_BA_BC33_2022-05-10[&!color=#990000]
	CHIKV_BA_BC34_2022-05-11[&!color=#990000]
	CHIKV_BA_BC35_2022-05-10[&!color=#990000]
	CHIKV_BA_BC36_2022-04-29[&!color=#990000]
	CHIKV_BA_BC37_2022-04-20[&!color=#990000]
	CHIKV_BA_BC38_2022-04-06[&!color=#990000]
	CHIKV_BA_BC39_2022-04-20[&!color=#990000]
	CHIKV_BA_BC40_2022-04-27[&!color=#990000]
	CHIKV_BA_BC41_2022-04-26[&!color=#990000]
	CHIKV_BA_BC42_2022-04-28[&!color=#990000]
	CHIKV_BA_BC43_2022-05-04[&!color=#990000]
	CHIKV_BA_BC44_2022-04-28[&!color=#990000]
	CHIKV_BA_BC45_2022-04-13[&!color=#990000]
	CHIKV_BA_BC46_2022-04-27[&!color=#990000]
	CHIKV_BA_BC47_2022-04-11[&!color=#990000]
	CHIKV_BA_BC48_2022-03-10[&!color=#990000]
	CHIKV_BA_BC94_2022-03-15[&!color=#990000]
	CHIKV_BA_DFS1686_2019-10-24[&!color=#990000]
	CHIKV_BA_DFS1786_2019-11-05[&!color=#990000]
	CHIKV_BA_DFS1808_2019-11-05[&!color=#990000]
	CHIKV_BA_DFS1837_2019-11-06[&!color=#990000]
	CHIKV_BA_DFS1849_2019-11-28[&!color=#990000]
	CHIKV_BA_DFS1854_2019-11-28[&!color=#990000]
	CHIKV_BA_DFS1856_2019-11-28[&!color=#990000]
	CHIKV_BA_FS0014A_2015-08-31[&!color=#990000]
	CHIKV_BA_FS0030_2015-07-15[&!color=#990000]
	CHIKV_BA_FS0032_2015-07-15[&!color=#990000]
	CHIKV_BA_FS0035_2015-07-15[&!color=#990000]
	CHIKV_BA_FS0047_2015-07-16[&!color=#990000]
	CHIKV_BA_FS0048_2015-07-17[&!color=#990000]
	CHIKV_BA_FS0055_2015-07-17[&!color=#990000]
	CHIKV_BA_FS0066_2015-07-17[&!color=#990000]
	CHIKV_BA_FS0089_2015-07-20[&!color=#990000]
	CHIKV_BA_FS0106_2015-07-20[&!color=#990000]
	CHIKV_BA_FS0116_2015-07-21[&!color=#990000]
	CHIKV_BA_FS0124_2015-07-22[&!color=#990000]
	CHIKV_BA_FS0129_2015-07-22[&!color=#990000]
	CHIKV_BA_FS0132_2015-07-22[&!color=#990000]
	CHIKV_BC57_GO057_2021-11-25[&!color=#990000]
	CHIKV_BC58_GO058_2022-01-06[&!color=#990000]
	CHIKV_BC59_GO059_2021-12-14[&!color=#990000]
	CHIKV_BC60_GO060_2021-12-14[&!color=#990000]
	CHIKV_BC61_GO061_2021-12-20[&!color=#990000]
	CHIKV_BC62_GO062_2021-12-23[&!color=#990000]
	CHIKV_BC63_GO063_2021-12-27[&!color=#990000]
	CHIKV_BC64_GO064_2021-12-31[&!color=#990000]
	CHIKV_BC65_GO065_2021-12-28[&!color=#990000]
	CHIKV_BC66_GO066_2021-12-27[&!color=#990000]
	CHIKV_BC67_GO067_2021-12-27[&!color=#990000]
	CHIKV_BC68_GO068_2021-12-26[&!color=#990000]
	CHIKV_BC69_GO069_2021-12-26[&!color=#990000]
	CHIKV_BC70_GO070_2021-12-26[&!color=#990000]
	CHIKV_BC71_GO071_2021-12-25[&!color=#990000]
	CHIKV_BC72_GO072_2021-12-26[&!color=#990000]
	CHIKV_BC73_GO073_2021-12-27[&!color=#990000]
	CHIKV_BC74_GO074_2021-12-27[&!color=#990000]
	CHIKV_BC75_GO075_2021-12-25[&!color=#990000]
	CHIKV_BC76_GO076_2022-01-03[&!color=#990000]
	CHIKV_BC77_GO077_2022-01-10[&!color=#990000]
	CHIKV_BC78_GO078_2022-01-07[&!color=#990000]
	CHIKV_BC79_GO079_2022-01-06[&!color=#990000]
	CHIKV_BC80_GO080_2022-01-15[&!color=#990000]
	CHIKV_BC81_GO081_2022-01-13[&!color=#990000]
	CHIKV_BC82_GO082_2022-01-14[&!color=#990000]
	CHIKV_BC83_GO083_2022-01-19[&!color=#990000]
	CHIKV_BC84_GO084_2022-01-08[&!color=#990000]
	CHIKV_BC85_GO085_2021-05-27[&!color=#990000]
	CHIKV_BC86_GO086_2021-05-24[&!color=#990000]
	CHIKV_BC87_GO087_2021-05-30[&!color=#990000]
	CHIKV_BC88_GO088_2021-05-31[&!color=#990000]
	CHIKV_BC89_GO089_2021-06-16[&!color=#990000]
	CHIKV_BC90_GO090_2021-09-22[&!color=#990000]
	CHIKV_BC91_GO091_2021-11-02[&!color=#990000]
	CHIKV_BC92_GO092_2021-11-02[&!color=#990000]
	CHIKV_BC93_GO093_2021-11-15[&!color=#990000]
	CHIKV_BC94_GO094_2021-11-22[&!color=#990000]
	CHIKV_BC95_GO095_2022-01-10[&!color=#990000]
	CHIKV_BC96_GO096_2021-12-02[&!color=#990000]
	CHIKV_MA_BC01_2022-06-15[&!color=#990000]
	CHIKV_MA_BC02_2022-06-13[&!color=#990000]
	CHIKV_MA_BC03_2022-06-15[&!color=#990000]
	CHIKV_MA_BC04_2022-06-10[&!color=#990000]
	CHIKV_MA_BC05_2022-05-26[&!color=#990000]
	CHIKV_MA_BC19_2022-06-02[&!color=#990000]
	CHIKV_MA_BC20_2022-06-06[&!color=#990000]
	CHIKV_MA_BC21_2022-06-07[&!color=#990000]
	CHIKV_MA_BC22_2022-06-07[&!color=#990000]
	CHIKV_MA_BC23_2022-05-31[&!color=#990000]
	CHIKV_MA_BC24_2022-05-31[&!color=#990000]
	CHIKV_MA_BC25_2022-06-01[&!color=#990000]
	CHIKV_MA_BC26_2022-06-01[&!color=#990000]
	CHIKV_MA_BC40_2022-06-06[&!color=#990000]
	CHIKV_MA_BC41_2022-06-06[&!color=#990000]
	CHIKV_MA_BC42_2022-06-06[&!color=#990000]
	CHIKV_MA_BC43_2022-06-06[&!color=#990000]
	CHIKV_MA_BC44_2022-06-06[&!color=#990000]
	CHIKV_MA_BC49_2022-05-30[&!color=#990000]
	CHIKV_MA_BC50_2022-05-27[&!color=#990000]
	CHIKV_MA_BC51_2022-06-07[&!color=#990000]
	CHIKV_MA_BC52_2022-05-30[&!color=#990000]
	CHIKV_MA_BC53_2022-05-31[&!color=#990000]
	CHIKV_MA_BC54_2022-05-26[&!color=#990000]
	CHIKV_MA_BC55_2022-05-27[&!color=#990000]
	CHIKV_MA_BC56_2022-05-30[&!color=#990000]
	CHIKV_MA_BC57_2022-05-30[&!color=#990000]
	CHIKV_MA_BC58_2022-05-30[&!color=#990000]
	CHIKV_MA_BC59_2022-05-30[&!color=#990000]
	CHIKV_MA_BC69_2022-05-24[&!color=#990000]
	CHIKV_MA_BC70_2022-05-24[&!color=#990000]
	CHIKV_MA_BC71_2022-05-26[&!color=#990000]
	CHIKV_MA_BC72_2022-05-25[&!color=#990000]
	CHIKV_MA_BC73_2022-05-25[&!color=#990000]
	CHIKV_MA_BC74_2022-05-25[&!color=#990000]
	CHIKV_MA_BC75_2022-05-20[&!color=#990000]
	CHIKV_MA_BC76_2022-05-25[&!color=#990000]
	CHIKV_MA_BC89_2022-05-20[&!color=#990000]
	CHIKV_MG_1754-22-RED_2022-03-09[&!color=#990000]
	CHIKV_MG_25-22-RED_2021-12-13[&!color=#990000]
	CHIKV_MG_270-22-RED_2022-02-04[&!color=#990000]
	CHIKV_MG_571-22-RED_2022-03-03[&!color=#990000]
	CHIKV_MG_612-22-RED_2022-02-17[&!color=#990000]
	CHIKV_MG_726-22-RED_2022-03-10[&!color=#990000]
	CHIKV_MG_736-22-RED_2022-03-17[&!color=#990000]
	CHIKV_MG_768-22-C-RED_2022-03-11[&!color=#990000]
	CHIKV_MS_BC11_2022-04-17[&!color=#990000]
	CHIKV_MS_BC12_2022-04-06[&!color=#990000]
	CHIKV_NB02_NIH-01_BA_2019-04-18[&!color=#990000]
	CHIKV_NB03_NIH-02_BA_2019-06-01[&!color=#990000]
	CHIKV_NB04_NIH-03_BA_2019-05-10[&!color=#990000]
	CHIKV_NB05_NIH-04_BA_2019-08-16[&!color=#990000]
	CHIKV_NB06_ARB02_AL_2021-08-30[&!color=#990000]
	CHIKV_NB07_ARB08_AL_2021-09-18[&!color=#990000]
	CHIKV_NB08_ARB09_AL_2021-10-24[&!color=#990000]
	CHIKV_NB09_BA-01_2021-02-02[&!color=#990000]
	CHIKV_NB10_BA-02_2021-04-06[&!color=#990000]
	CHIKV_NB11_BA-03_2021-06-21[&!color=#990000]
	CHIKV_NB12_BA-04_2021-03-04[&!color=#990000]
	CHIKV_NB13_BA-05_2021-02-25[&!color=#990000]
	CHIKV_NB14_BA-06_2021-09-21[&!color=#990000]
	CHIKV_NB15_BA-08_2021-03-23[&!color=#990000]
	CHIKV_NB16_BA-09_2021-04-07[&!color=#990000]
	CHIKV_NB17_BA-10_2021-04-23[&!color=#990000]
	CHIKV_NB18_BA-12_2021-04-20[&!color=#990000]
	CHIKV_NB19_BA-15_2021-03-23[&!color=#990000]
	CHIKV_NB20_BA-18_2021-07-15[&!color=#990000]
	CHIKV_NB21_BA-19_2021-08-23[&!color=#990000]
	CHIKV_NB22_BA-21_2021-03-08[&!color=#990000]
	CHIKV_NB23_BA-22_2021-06-08[&!color=#990000]
	CHIKV_NB24_BA-23_2021-06-07[&!color=#990000]
	CHIKV_NB25_BA-24_2021-04-08[&!color=#990000]
	CHIKV_NB26_BA-25_2021-04-22[&!color=#990000]
	CHIKV_NB27_BA-26_2021-07-30[&!color=#990000]
	CHIKV_NB28_BA-27_2021-06-11[&!color=#990000]
	CHIKV_NB29_BA-28_2021-04-23[&!color=#990000]
	CHIKV_NB30_BA-29_2021-01-26[&!color=#990000]
	CHIKV_NB31_BA-30_2021-07-02[&!color=#990000]
	CHIKV_NB32_BA-31_2021-09-22[&!color=#990000]
	CHIKV_NB33_BA-32_2021-04-15[&!color=#990000]
	CHIKV_NB34_BA-33_2021-05-18[&!color=#990000]
	CHIKV_NB35_BA-34_2021-06-02[&!color=#990000]
	CHIKV_NB36_BA-35_2021-06-02[&!color=#990000]
	CHIKV_NB45_SE-01_2021-09-22[&!color=#990000]
	CHIKV_NB46_SE-02_2021-09-22[&!color=#990000]
	CHIKV_NB47_SE-03_2021-09-22[&!color=#990000]
	CHIKV_NB48_SE-04_2021-09-24[&!color=#990000]
	CHIKV_NB49_SE-05_2021-09-24[&!color=#990000]
	CHIKV_NB50_SE-06_2021-09-23[&!color=#990000]
	CHIKV_NB51_SE-07_2021-09-21[&!color=#990000]
	CHIKV_NB52_SE-08_2021-09-19[&!color=#990000]
	CHIKV_NB53_SE-09_2021-09-21[&!color=#990000]
	CHIKV_NB54_SE-10_2021-09-30[&!color=#990000]
	CHIKV_NB55_SE-11_2021-09-21[&!color=#990000]
	CHIKV_NB56_SE-12_2021-09-29[&!color=#990000]
	CHIKV_NB57_SE-13_2021-09-29[&!color=#990000]
	CHIKV_NB58_SE-14_2021-09-28[&!color=#990000]
	CHIKV_NB59_SE-15_2021-09-30[&!color=#990000]
	CHIKV_NB60_SE-16_2021-09-30[&!color=#990000]
	CHIKV_NB61_SE-17_2021-09-28[&!color=#990000]
	CHIKV_NB62_SE-18_2021-09-27[&!color=#990000]
	CHIKV_NB63_SE-19_2021-09-27[&!color=#990000]
	CHIKV_NB64_SE-20_2021-09-30[&!color=#990000]
	CHIKV_NB65_SE-21_2021-09-27[&!color=#990000]
	CHIKV_NB66_SE-22_2021-10-01[&!color=#990000]
	CHIKV_NB67_SE-23_2021-09-28[&!color=#990000]
	CHIKV_NB68_SE-24_2021-09-28[&!color=#990000]
	CHIKV_NB69_SE-25_2021-10-04[&!color=#990000]
	CHIKV_NB70_SE-26_2021-10-01[&!color=#990000]
	CHIKV_NB71_SE-27_2021-10-01[&!color=#990000]
	CHIKV_NB72_SE-28_2021-10-05[&!color=#990000]
	CHIKV_NB73_SE-29_2021-10-05[&!color=#990000]
	CHIKV_NB74_SE-30_2021-09-30[&!color=#990000]
	CHIKV_NB75_SE-31_2021-10-04[&!color=#990000]
	CHIKV_NB76_SE-32_2021-10-04[&!color=#990000]
	CHIKV_NB77_SE-33_2021-10-04[&!color=#990000]
	CHIKV_NB78_SE-34_2021-10-05[&!color=#990000]
	CHIKV_NB79_SE-35_2021-10-06[&!color=#990000]
	CHIKV_NB80_SE-36_2021-10-06[&!color=#990000]
	CHIKV_NB81_SE-37_2021-10-07[&!color=#990000]
	CHIKV_NB82_SE-38_2021-10-07[&!color=#990000]
	CHIKV_NB83_SE-39_2021-10-07[&!color=#990000]
	CHIKV_NB84_SE-40_2021-10-07[&!color=#990000]
	CHIKV_NB85_SE-41_2021-10-07[&!color=#990000]
	CHIKV_NB86_SE-42_2021-10-07[&!color=#990000]
	CHIKV_NB87_SE-43_2021-10-17[&!color=#990000]
	CHIKV_NB88_SE-44_2021-10-01[&!color=#990000]
	CHIKV_NBC01_PR199_2096-21_2021-04-13[&!color=#990000]
	CHIKV_NBC02_PR200_2221-21_2021-04-15[&!color=#990000]
	CHIKV_NBC03_PR201_2250-21_2021-04-16[&!color=#990000]
	CHIKV_NBC04_PR203_2254-21_2021-04-16[&!color=#990000]
	CHIKV_NBC12_1510-21_PR_2021-03-18[&!color=#990000]
	CHIKV_NBC13_1885-21_PR_2021-04-05[&!color=#990000]
	CHIKV_NBC14_1886-21_PR_2021-04-05[&!color=#990000]
	CHIKV_NBC15_2094-21_PR_2021-04-13[&!color=#990000]
	CHIKV_NBC16_2049-21_PR_2021-04-09[&!color=#990000]
	CHIKV_NBC17_1204-21_PR_2021-03-03[&!color=#990000]
	CHIKV_NBC18_1406-21_PR_2021-03-16[&!color=#990000]
	CHIKV_NBC19_1290-21_PR_2021-03-12[&!color=#990000]
	CHIKV_NBC20_1984-21_PR_2021-04-08[&!color=#990000]
	CHIKV_NBC21_1439-21_PR_2021-03-17[&!color=#990000]
	CHIKV_PB_PB017_NBC17_2021-05-04[&!color=#990000]
	CHIKV_PB_PB018_NBC18_2021-06-24[&!color=#990000]
	CHIKV_PB_PB019_NBC19_2021-07-01[&!color=#990000]
	CHIKV_PB_PB020_NBC20_2021-06-18[&!color=#990000]
	CHIKV_PB_PB021_NBC21_2021-06-18[&!color=#990000]
	CHIKV_PB_PB022_NBC22_2021-05-26[&!color=#990000]
	CHIKV_PB_PB023_NBC23_2021-06-04[&!color=#990000]
	CHIKV_PB_PB024_NBC24_2021-06-11[&!color=#990000]
	CHIKV_PB_PB025_NBC25_2021-05-17[&!color=#990000]
	CHIKV_PB_PB026_NBC26_2021-06-16[&!color=#990000]
	CHIKV_PB_PB027_NBC27_2021-06-14[&!color=#990000]
	CHIKV_PB_PB028_NBC28_2021-07-30[&!color=#990000]
	CHIKV_PB_PB029_NBC29_2021-08-06[&!color=#990000]
	CHIKV_PB_PB031_NBC31_2021-08-14[&!color=#990000]
	CHIKV_PB_PB032_NBC32_2021-08-13[&!color=#990000]
	CHIKV_PB_PB033_NBC33_2021-08-25[&!color=#990000]
	CHIKV_PB_PB034_NBC34_2021-09-09[&!color=#990000]
	CHIKV_PB_PB035_NBC35_2021-09-11[&!color=#990000]
	CHIKV_PB_PB036_NBC36_2021-09-11[&!color=#990000]
	CHIKV_PB_PB037_NBC37_2021-08-30[&!color=#990000]
	CHIKV_PB_PB038_NBC38_2021-09-18[&!color=#990000]
	CHIKV_PB_PB039_NBC39_2021-10-27[&!color=#990000]
	CHIKV_PE_4240_NBC03_2021-08-09[&!color=#990000]
	CHIKV_PE_4258_NBC04_2021-08-10[&!color=#990000]
	CHIKV_PE_4641_NBC15_2021-08-23[&!color=#990000]
	CHIKV_PE_4664_NBC16_2021-08-24[&!color=#990000]
	CHIKV_PE_5118_NBC12_2021-09-20[&!color=#990000]
	CHIKV_PE_5126_NBC13_2021-09-17[&!color=#990000]
	CHIKV_PE_5127_NBC14_2021-09-17[&!color=#990000]
	CHIKV_PE_5313_NBC08_2021-10-05[&!color=#990000]
	CHIKV_PE_5342_NBC09_2021-09-27[&!color=#990000]
	CHIKV_PE_5348_NBC10_2021-09-30[&!color=#990000]
	CHIKV_PE_5375_NBC11_2021-10-06[&!color=#990000]
	CHIKV_PE_5439_NBC05_2021-10-18[&!color=#990000]
	CHIKV_PE_5462_NBC06_2021-10-15[&!color=#990000]
	CHIKV_PE_5464_NBC07_2021-10-14[&!color=#990000]
	CHIKV_PE_5542_NBC02_2021-10-25[&!color=#990000]
	CHIKV_PE_5572_NBC01_2021-10-29[&!color=#990000]
	CHIKV_PI06_NBC06_2021-07-09[&!color=#990000]
	CHIKV_PI07_NBC07_2021-08-12[&!color=#990000]
	CHIKV_PI_NB01_2022-02-14[&!color=#990000]
	CHIKV_PI_NB02_2022-01-28[&!color=#990000]
	CHIKV_PI_NB03_2022-02-10[&!color=#990000]
	CHIKV_PI_NB04_2022-02-18[&!color=#990000]
	CHIKV_PI_NB06_2022-03-16[&!color=#990000]
	CHIKV_PI_NB07_2022-03-17[&!color=#990000]
	CHIKV_PI_NB08_2022-03-17[&!color=#990000]
	CHIKV_PI_NB09_2022-03-28[&!color=#990000]
	CHIKV_PI_NB10_2022-03-28[&!color=#990000]
	CHIKV_PI_NB11_2022-03-29[&!color=#990000]
	CHIKV_PI_NB12_2022-03-29[&!color=#990000]
	CHIKV_PI_NB13_2022-03-29[&!color=#990000]
	CHIKV_PI_NB14_2022-03-23[&!color=#990000]
	CHIKV_PI_NB15_2022-03-23[&!color=#990000]
	CHIKV_PI_NB16_2022-03-25[&!color=#990000]
	CHIKV_PI_NB17_2022-03-24[&!color=#990000]
	CHIKV_PI_NB18_2022-03-18[&!color=#990000]
	CHIKV_PI_NB19_2022-03-21[&!color=#990000]
	CHIKV_PI_NB20_2022-03-18[&!color=#990000]
	CHIKV_PI_NB21_2022-03-18[&!color=#990000]
	CHIKV_PI_NB22_2022-03-21[&!color=#990000]
	CHIKV_PI_NB23_2022-03-22[&!color=#990000]
	CHIKV_PI_NB24_2022-03-22[&!color=#990000]
	CHIKV_PI_NB25_2022-03-22[&!color=#990000]
	CHIKV_PI_NB26_2022-03-22[&!color=#990000]
	CHIKV_PI_NB27_2022-03-30[&!color=#990000]
	CHIKV_PI_NB28_2022-03-30[&!color=#990000]
	CHIKV_PI_NB29_2022-04-04[&!color=#990000]
	CHIKV_PI_NB30_2022-04-04[&!color=#990000]
	CHIKV_PI_NB31_2022-04-05[&!color=#990000]
	CHIKV_PI_NB32_2022-04-05[&!color=#990000]
	CHIKV_PI_NB33_2022-03-31[&!color=#990000]
	CHIKV_PI_NB34_2022-04-01[&!color=#990000]
	CHIKV_PI_NB35_2022-03-31[&!color=#990000]
	CHIKV_PI_NB37_2022-03-30[&!color=#990000]
	CHIKV_PI_NB38_2022-04-05[&!color=#990000]
	CHIKV_PI_NB39_2022-03-31[&!color=#990000]
	CHIKV_PI_NB40_2022-04-05[&!color=#990000]
	CHIKV_PI_NB41_2022-04-05[&!color=#990000]
	CHIKV_PI_NB42_2022-04-05[&!color=#990000]
	CHIKV_PI_NB43_2022-04-05[&!color=#990000]
	CHIKV_PI_NB44_2022-04-05[&!color=#990000]
	CHIKV_PI_NB45_2022-04-06[&!color=#990000]
	CHIKV_PI_NB46_2022-04-05[&!color=#990000]
	CHIKV_PI_NB47_2022-04-09[&!color=#990000]
	CHIKV_PI_NB48_2022-04-07[&!color=#990000]
	CHIKV_PI_NB49_2022-04-07[&!color=#990000]
	CHIKV_PI_NB50_2022-04-07[&!color=#990000]
	CHIKV_PI_NB51_2022-04-08[&!color=#990000]
	CHIKV_PI_NB52_2022-04-07[&!color=#990000]
	CHIKV_PI_NB53_2022-04-11[&!color=#990000]
	CHIKV_PI_NB54_2022-04-08[&!color=#990000]
	CHIKV_PI_NB55_2022-04-11[&!color=#990000]
	CHIKV_PI_NB56_2022-04-11[&!color=#990000]
	CHIKV_PI_NB57_2022-04-12[&!color=#990000]
	CHIKV_PI_NB58_2022-04-12[&!color=#990000]
	CHIKV_PI_NB59_2022-04-11[&!color=#990000]
	CHIKV_PI_NB60_2022-04-12[&!color=#990000]
	CHIKV_PI_NB61_2022-04-12[&!color=#990000]
	CHIKV_PI_NB62_2022-04-12[&!color=#990000]
	CHIKV_PI_NB63_2022-04-13[&!color=#990000]
	CHIKV_PI_NB64_2022-04-12[&!color=#990000]
	CHIKV_PI_NB65_2022-04-13[&!color=#990000]
	CHIKV_PI_NB66_2022-04-13[&!color=#990000]
	CHIKV_PI_NB67_2022-04-11[&!color=#990000]
	CHIKV_PI_NB68_2022-04-18[&!color=#990000]
	CHIKV_PI_NB69_2022-04-13[&!color=#990000]
	CHIKV_PI_NB70_2022-04-19[&!color=#990000]
	CHIKV_PI_NB71_2022-04-20[&!color=#990000]
	CHIKV_PI_NB72_2022-04-20[&!color=#990000]
	CHIKV_PI_NB73_2022-05-02[&!color=#990000]
	CHIKV_PI_NB74_2022-04-27[&!color=#990000]
	CHIKV_PI_NB75_2022-05-02[&!color=#990000]
	CHIKV_PI_NB76_2022-04-27[&!color=#990000]
	CHIKV_PI_NB77_2022-05-04[&!color=#990000]
	CHIKV_PI_NB78_2022-05-04[&!color=#990000]
	CHIKV_PI_NB79_2022-05-19[&!color=#990000]
	CHIKV_PI_NB80_2022-05-10[&!color=#990000]
	CHIKV_PI_NB81_2022-06-02[&!color=#990000]
	CHIKV_PI_NB82_2022-06-07[&!color=#990000]
	CHIKV_PI_NB84_2022-06-06[&!color=#990000]
	CHIKV_PI_NB85_2022-06-09[&!color=#990000]
	CHIKV_PI_NB86_2022-06-08[&!color=#990000]
	CHIKV_PI_NB87_2022-06-09[&!color=#990000]
	CHIKV_PI_NB88_2022-06-09[&!color=#990000]
	CHIKV_PI_NB89_2022-06-13[&!color=#990000]
	CHIKV_PI_NB90_2022-06-13[&!color=#990000]
	CHIKV_PI_NB91_2022-06-13[&!color=#990000]
	CHIKV_RN_1826_2022-05-27[&!color=#990000]
	CHIKV_RN_1945_2022-05-13[&!color=#990000]
	CHIKV_RN_ZDC-1035_2022-04-26[&!color=#990000]
	CHIKV_RN_ZDC-1038_2022-05-02[&!color=#990000]
	CHIKV_RN_ZDC-1119_2022-04-27[&!color=#990000]
	CHIKV_RN_ZDC-1123_2022-05-03[&!color=#990000]
	CHIKV_RN_ZDC-1125_2022-05-02[&!color=#990000]
	CHIKV_RN_ZDC-1170_2022-05-04[&!color=#990000]
	CHIKV_RN_ZDC-1237_2022-05-01[&!color=#990000]
	CHIKV_RN_ZDC-1293_2022-05-04[&!color=#990000]
	CHIKV_RN_ZDC-1294_2022-05-04[&!color=#990000]
	CHIKV_RN_ZDC-1300_2022-05-04[&!color=#990000]
	CHIKV_RN_ZDC-1305_2022-05-04[&!color=#990000]
	CHIKV_RN_ZDC-1362_2022-05-02[&!color=#990000]
	CHIKV_RN_ZDC-1367_2022-05-05[&!color=#990000]
	CHIKV_RN_ZDC-1368_2022-05-03[&!color=#990000]
	CHIKV_RN_ZDC-1369_2022-05-03[&!color=#990000]
	CHIKV_RN_ZDC-1418_2022-05-09[&!color=#990000]
	CHIKV_RN_ZDC-1457_2022-05-16[&!color=#990000]
	CHIKV_RN_ZDC-1485_2022-05-12[&!color=#990000]
	CHIKV_RN_ZDC-1492_2022-05-12[&!color=#990000]
	CHIKV_RN_ZDC-1495_2022-05-12[&!color=#990000]
	CHIKV_RN_ZDC-1505_2022-05-18[&!color=#990000]
	CHIKV_RN_ZDC-1529_2022-05-12[&!color=#990000]
	CHIKV_RN_ZDC-1607_2022-05-04[&!color=#990000]
	CHIKV_RN_ZDC-2129_2022-06-09[&!color=#990000]
	CHIKV_RN_ZDC-2131_2022-06-14[&!color=#990000]
	CHIKV_RN_ZDC-719_2022-03-31[&!color=#990000]
	CHIKV_RN_ZDC-720_2022-03-31[&!color=#990000]
	CHIKV_RN_ZDC-723_2022-03-31[&!color=#990000]
	CHIKV_RN_ZDC-790_2022-04-11[&!color=#990000]
	CHIKV_RN_ZDC-796_2022-03-29[&!color=#990000]
	CHIKV_RN_ZDC-798_2022-03-15[&!color=#990000]
	CHIKV_RN_ZDC-816_2022-04-18[&!color=#990000]
	CHIKV_RN_ZDC-820_2022-04-19[&!color=#990000]
	CHIKV_RN_ZDC-822_2022-04-19[&!color=#990000]
	CHIKV_RN_ZDC-825_2022-04-18[&!color=#990000]
	CHIKV_RN_ZDC-826_2022-04-18[&!color=#990000]
	CHIKV_RN_ZDC-829_2022-04-08[&!color=#990000]
	CHIKV_RN_ZDC-845_2022-04-19[&!color=#990000]
	CHIKV_RN_ZDC-932_2022-04-20[&!color=#990000]
	CHIKV_RN_ZDC-933_2022-04-21[&!color=#990000]
	CHIKV_RN_ZDC-938_2022-04-21[&!color=#990000]
	CHIKV_RN_ZDC-939_2022-04-20[&!color=#990000]
	CHIKV_RN_ZDC-968_2022-04-23[&!color=#990000]
	CHIKV_SP_PB030_NBC30_2021-07-30[&!color=#990000]
	DQ443544_LR2006_OPY1_Reunion_NA
	EF012359_D570_06_Mauritius_NA
	EF027134_IND-06-AP3_India_NA
	EF027135_IND-06-KA15_India_NA
	EF027136_IND-06-MH2_India_NA
	EF027137_IND-06-RJ1_India_NA
	EF027138_IND-06-TN1_India_NA
	EF027139_IND-00-MH4_India_NA
	EF027140_IND-63-WB1_India_NA
	EF027141_IND-73-MH5_India_NA
	EF210157_DRDE-06_
	EF452493_AF15561_Thailand_
	EF452494_TSI-GSD-218-VR1_USA_NA
	EU037962_NA_Mauritius_NA
	EU244823_ITA07-RA1_Italy_2007
	EU372006_NA_India_
	EU564334_TM25_Mauritius_14-Feb-2006
	EU564335_CHIK31_India_
	EU703759_MY002IMR_06_BP_Malaysia_
	EU703760_MY003IMR_06_BP_Malaysia_
	EU703761_MY019IMR_06_BP_Malaysia_
	EU703762_MY021IMR_06_BP_Malaysia_
	FJ000062_NA_India_
	FJ000063_NA_India_
	FJ000064_NA_India_
	FJ000065_NA_India_
	FJ000066_NA_India_
	FJ000067_NA_India_
	FJ000068_NA_India_
	FJ000069_NA_India_
	FJ445426_NA_Sri
	FJ445427_NA_Sri
	FJ445428_NA_Sri
	FJ445430_NA_Singapore_Jul-2008
	FJ445431_NA_Singapore_Jul-2008
	FJ445432_NA_Singapore_Jul-2008
	FJ445433_NA_Singapore_Aug-2008
	FJ445443_NA_Singapore_Aug-2008
	FJ445445_NA_Singapore_Aug-2008
	FJ445463_NA_Singapore_Jul-2008
	FJ445484_NA_Singapore_May-2008
	FJ445502_NA_Singapore_Aug-2008
	FJ445510_NA_Singapore_Jan-2008
	FJ445511_NA_Singapore_Jan-2008
	FJ513628_NA_Sri
	FJ513629_NA_Sri
	FJ513632_NA_Sri
	FJ513635_NA_Sri
	FJ513637_NA_Sri
	FJ513645_NA_Sri
	FJ513654_NA_Sri
	FJ513657_NA_Sri
	FJ513673_NA_Sri
	FJ513675_NA_Sri
	FJ513679_NA_Sri
	FJ807896_0611aTw_Singapore_2006
	FJ807897_0706aTw_Indonesia_2007
	FJ807898_0810aTw_Bangladesh_2008
	FJ807899_0810bTw_Malaysia_2008
	FJ959103_BNI-_899_Mauritius_2006
	FN295483_NA_Malaysia_Perak_Mar-2006
	FN295484_NA_Malaysia_Perak_Mar-2006
	FN295485_NA_Malaysia_Johor_2008
	FN295487_NA_Malaysia_Johor_2008
	FR687340_NA_Malaysia_Muar_
	FR687341_NA_Malaysia_Muar_
	FR687342_NA_Malaysia_Kuala
	FR687343_NA_Malaysia_Negeri
	FR687344_NA_Malaysia_Kelantan_12-Jan-2009
	FR687345_NA_Malaysia_Ipoh_
	FR687346_NA_Malaysia_Johor_16-Feb-2009
	FR687347_NA_Malaysia_Sungai
	FR687348_NA_Malaysia_Sungai
	FR717336_NA_France_La
	FR717337_NA_France_La
	FU759460_NA_NA_NA
	FU759461_NA_NA_NA
	FU759462_NA_NA_NA
	FU759463_NA_NA_NA
	FU759464_NA_NA_NA
	FU759465_NA_NA_NA
	GQ428210_RGCB03_KL06_India_07-Oct-2006
	GQ428211_RGCB05_KL06_India_07-Oct-2006
	GQ428212_RGCB80_KL07_India_12-Jul-2007
	GQ428213_RGCB120_KL07_India_13-Jul-2007
	GQ428214_RGCB355_KL08_India_29-Jun-2008
	GQ428215_RGCB356_KL08_India_29-May-2008
	GQ905863_CU-Chik661_Thailand_25-May-2009
	GU013528_NA_Sri
	GU013529_NA_Sri
	GU013530_NA_Sri
	GU189061_SL15649_Sri
	GU199350_FD080008_China_2008
	GU199351_SD08Pan_China_2008
	GU199352_FD080178_China_2008
	GU199353_FD080231_China_2008
	GU301779_NA_Thailand_04-Sep-2009
	GU301780_NA_Thailand_21-Oct-2008
	GU301781_NA_Thailand_27-Jul-2009
	GU908223_NA_Thailand_14-Aug-2009
	HE806461_NC_2011-568_New
	HM045784_DakAr
	HM045785_PM2951_Senegal_Nov-1966
	HM045786_IbH35_Nigeria_07-Jul-1964
	HM045787_SV0444-95_Thailand_1995
	HM045788_PO731460_India_1973
	HM045789_6441-88_Thailand_1988
	HM045790_PhH15483_Philippines_17-Jul-1985
	HM045791_JKT23574_Indonesia_1983
	HM045792_Vereeniging_South
	HM045793_CAR256_Central
	HM045794_DHS4263-Calif
	HM045795_SAH2123_South
	HM045796_CO392-95_Thailand_1995
	HM045797_RSU1_Indonesia_1985
	HM045798_SH2830_Senegal_Nov-1966
	HM045799_SL-CR
	HM045800_Hu_85_NR_001_Philippines_1985
	HM045801_SL-CK1_Sri
	HM045802_K0146-95_Thailand_NA
	HM045803_I-634029_India_06-Nov-1963
	HM045804_IPD_A
	HM045805_AR
	HM045806_ALSA-1_India_1986
	HM045807_IbAn4824_Nigeria_13-Apr-1965
	HM045808_3412-78_Thailand_1978
	HM045809_LSFS_Democratic
	HM045810_TH35_Thailand_1958
	HM045811_Ross
	HM045812_UgAg4155_Uganda_1982
	HM045813_Gibbs
	HM045814_1455-75_Thailand_1975
	HM045815_ArD
	HM045816_SH
	HM045817_HD
	HM045818_ArA
	HM045819_ArD
	HM045820_ArA
	HM045821_A301_Senegal_20-Mar-1963
	HM045822_HB78_Central
	HM045823_Angola
	HQ456251_Com25_NA_NA
	HQ456252_COMJ_NA_NA
	HQ456253_Com125_NA_NA
	HQ456254_KPA15_NA_NA
	HQ456255_Lamu33_NA_NA
	HQ846356_NA_China_Oct-2010
	HQ846357_NA_China_Oct-2010
	HQ846358_NA_China_Oct-2010
	HQ846359_NA_China_Oct-2010
	HW249775_NA_NA_NA
	HW249776_NA_NA_NA
	HW249777_NA_NA_NA
	HW249778_NA_NA_NA
	HW249779_NA_NA_NA
	HW249780_NA_NA_NA
	HW642747_NA_NA_NA
	HW642748_NA_NA_NA
	HW642749_NA_NA_NA
	HW642750_NA_NA_NA
	HW642751_NA_NA_NA
	HW642752_NA_NA_NA
	JF274082_NA_India_
	JN558834_NA_India_
	JN558835_NA_India_
	JN558836_NA_India_
	JQ065885_NA_China_Oct-2010
	JQ065886_NA_China_Oct-2010
	JQ065887_NA_China_Oct-2010
	JQ065888_NA_China_Oct-2010
	JQ065889_NA_China_Oct-2010
	JQ065890_NA_China_Oct-2010
	JQ065891_NA_China_Oct-2010
	JQ065892_NA_China_Oct-2010
	JQ067624_CHI2010_NA_NA
	JQ861253_NA_Cambodia_16-Aug-2011
	JQ861254_NA_Cambodia_16-Aug-2011
	JQ861255_NA_Cambodia_16-Aug-2011
	JQ861256_NA_Cambodia_16-Aug-2011
	JQ861257_NA_Cambodia_16-Aug-2011
	JQ861258_NA_Cambodia_16-Aug-2011
	JQ861259_NA_Cambodia_26-May-2011
	JQ861260_NA_Cambodia_28-May-2011
	JX088705_GD05_2010_China_2010
	KC149887_LS3-GFP_Netherlands_2010
	KC149888_LS3_Netherlands_2010
	KC149889_LS3-MCS_Netherlands_2010
	KC488650_-JC2012_China_2012
	KC614648_NA_Yemen_
	KC862329_NA_Indonesia_2010
	KF151174_Myanmar_D47_2009_Myanmar_13-Jul-2009
	KF151175_Myanmar_D136_2009_Myanmar_11-Dec-2009
	KF283986_NA_Comoros_
	KF283987_NA_Comoros_
	KF318729_NA_China_
	KF590564_10Mdy7_Myanmar_2010
	KF590565_10Mdy20_Myanmar_2010
	KF590566_10Mdy30_Myanmar_2010
	KF590567_10Mdy105_Myanmar_2010
	KF872195_LEIV-_Moscow_1_2013_Russia_24-Sep-2013
	KJ451622_3807_Micronesia_
	KJ451623_3462_Micronesia_
	KJ451624_99659_British
	KJ579184_NA_Thailand_14-Oct-2013
	KJ579185_NA_Thailand_14-Oct-2013
	KJ579186_NA_Thailand_14-Oct-2013
	KJ579187_NA_Thailand_14-Oct-2013
	KJ679577_NA_India_12-Sep-2011
	KJ679578_NA_India_21-Dec-2011
	KJ689452_Yap
	KJ689453_Yap
	KJ796844_RGCB730_09_India_
	KJ796845_RGCB729_09_India_
	KJ796846_RGCB755_09_India_
	KJ796847_Thailand-2009_CK650_Thailand_05-Mar-2009
	KJ796848_Thailand-2008_CK80_Thailand_06-Nov-2008
	KJ796849_Thailand-2008_CK233_Thailand_23-Dec-2008
	KJ796850_Thailand-2009_CK11_53_Thailand_16-Sep-2009
	KJ796851_Thailand-2009_CK257_Thailand_01-Dec-2008
	KJ796852_Thailand-2009_CK539_Thailand_12-Feb-2009
	KJ941050_R91064_USA_2006
	KM673291_NA_Indonesia_
	KM923917_M125_Malaysia_09-Mar-2007
	KM923918_M127_Malaysia_09-Mar-2007
	KM923919_M128_Malaysia_09-Mar-2007
	KM923920_M129_Malaysia_09-Mar-2007
	KP003807_OPY6_France_2006
	KP003808_MADOPY1_Madagascar_2006
	KP003809_OPY4_Mayotte_2006
	KP003810_StVE_Italy_2007
	KP003811_StBI_Italy_2007
	KP003812_GABOPY1_Gabon_2007
	KP003813_BRAZZA_MRS1_Republic
	KP164567_NA_Brazil_[&!color=#0000ff]
	KP164568_NA_Brazil_[&!color=#0000ff]
	KP164569_NA_Brazil_[&!color=#0000ff]
	KP164570_NA_Brazil_[&!color=#0000ff]
	KP164571_NA_Brazil_[&!color=#0000ff]
	KP164572_NA_Brazil_[&!color=#0000ff]
	KP164869_NA_Thailand_2009
	KP702297_NA_Comoros_
	KP851709_NA_Mexico_
	KP851710_NA_Mexico_
	KR046227_NA_Trinidad
	KR046228_NA_Trinidad
	KR046229_NA_Trinidad
	KR046230_NA_Trinidad
	KR046231_NA_Trinidad
	KR046232_NA_Trinidad
	KR046233_NA_Trinidad
	KR046234_NA_Trinidad
	KR264949_NA_Puerto
	KR264950_NA_Puerto
	KR264951_NA_Puerto
	KR559470_WHCHK1_Puerto
	KR559471_WHCHK2_El
	KR559472_WHCHK3_El
	KR559473_WHCHK4_French
	KR559474_WHCHK5_Puerto
	KR559475_WHCHK6_El
	KR559476_WHCHK7_Haiti_Jul-2014
	KR559477_WHCHK8_Dominican
	KR559478_WHCHK9_Haiti_May-2014
	KR559479_WHCHK10_Dominican
	KR559480_WHCHK11_Virgin
	KR559481_WHCHK12_Guatemala_Sep-2014
	KR559482_WHCHK13_Virgin
	KR559483_WHCHK14_Puerto
	KR559484_WHCHK15_El
	KR559485_WHCHK16_Virgin
	KR559486_WHCHK17_Panama_Nov-2014
	KR559487_WHCHK18_Honduras_Jul-2014
	KR559488_WHCHK19_Honduras_Sep-2014
	KR559489_WHCHK20_Jamaica_Oct-2014
	KR559490_WHCHK21_Guyana_Aug-2014
	KR559491_WHCHK22_Colombia_Aug-2014
	KR559492_WHCHK23_Saint
	KR559493_WHCHK24_NA_2014
	KR559494_WHCHK25_Virgin
	KR559495_WHCHK26_Puerto
	KR559496_WHCHK27_Guyana_Jul-2014
	KR559497_WHCHK28_NA_Jun-2014
	KR559498_WHCHK29_Dominican
	KT192707_11540_Nicaragua_31-Oct-2014
	KT308159_NA_Philippines_2012
	KT308160_NA_Philippines_2012
	KT308161_NA_Philippines_2012
	KT308162_NA_Philippines_2012
	KT308163_NA_Philippines_2012
	KT324224_NA_Malaysia_
	KT324225_NA_Malaysia_
	KT324226_NA_Malaysia_
	KT324227_NA_Malaysia_
	KT324228_NA_Malaysia_Feb-2009
	KT327163_NA_Mexico_2014
	KT327164_NA_Mexico_2014
	KT327165_NA_Mexico_2014
	KT327166_NA_Mexico_2014
	KT327167_NA_Mexico_2014
	KT336777_NA_India_
	KT336778_NA_India_
	KT336779_NA_India_
	KT336780_NA_India_
	KT336781_NA_India_
	KT336782_NA_India_
	KT449801_LR2006_OPY1_Reunion_NA
	KT581023_NA_Brazil_2014[&!color=#0000ff]
	KU355832_NA_Brazil_2015[&!color=#0000ff]
	KU365366_NA_Mexico_
	KU365367_NA_Mexico_
	KU365368_NA_Mexico_
	KU365369_NA_Trinidad
	KU365370_NA_Bangladesh_
	KU365371_NA_Bangladesh_
	KU365372_NA_Colombia_
	KU365373_NA_Colombia_
	KU365374_NA_Venezuela_17-Dec-2014
	KU940225_NA_Brazil_15-Jul-2015[&!color=#0000ff]
	KU940226_NA_Brazil_01-Aug-2015[&!color=#0000ff]
	KX009167_NA_Thailand_2013
	KX009168_NA_Thailand_2013
	KX009169_NA_Thailand_2013
	KX009170_NA_Thailand_2013
	KX009171_NA_Thailand_2013
	KX097982_NA_Indonesia_2015
	KX097986_NA_Indonesia_2015
	KX097988_NA_Indonesia_2015
	KX168429_NA_Malaysia_
	KX228391_NA_Brazil_[&!color=#0000ff]
	KX262986__Aedes
	KX262987__THA_SVO-451-96_1996_Thailand_
	KX262988__THA_6307-88_1988_Thailand_
	KX262989__ITA_Bianchi_2007_Italy_2007
	KX262990__Unknown_XXX_23161_1959_NA_1959
	KX262991__SXM_H-20235-STMARTIN-2013_2003_Saint
	KX262992__GLP_YO-111213_2014_Guadeloupe_05-Jan-2014
	KX262993__ITA_Venturini_2007_Italy_2007
	KX262994__GUF_YO-123223_2014_French
	KX262995__Aedes
	KX262996__CMR_667_2006_Cameroon_2006
	KX262997__MYS_BS-285-C2_2009_Malaysia_2009
	KX496989_COL_UF-1_2016_Colombia_09-Feb-2016
	KX619422_NA_India_08-Jul-2014
	KX619423_NA_India_23-Jul-2014
	KX619424_NA_India_22-Sep-2015
	KX619425_NA_India_11-Sep-2015
	KX619426_NA_India_03-Dec-2015
	KX702401_Chikungunya
	KX702402_Chikungunya
	KX881784_NA_India_NA
	KY038946_NA_Central
	KY038947_NA_Central
	KY055011_NA_Brazil_[&!color=#0000ff]
	KY057363_119067_India_28-Aug-2016
	KY124328_NA_Brazil_[&!color=#0000ff]
	KY124329_NA_Brazil_[&!color=#0000ff]
	KY272961_NA_Dominican
	KY272962_NA_Dominican
	KY272963_NA_Dominican
	KY272964_NA_Dominican
	KY272965_NA_Dominican
	KY272966_NA_Dominican
	KY272967_NA_Dominican
	KY272968_NA_Dominican
	KY272969_NA_Dominican
	KY272970_NA_Dominican
	KY415978_NA_Haiti_29-May-2014
	KY415979_NA_Haiti_29-May-2014
	KY415980_NA_Haiti_05-Jun-2014
	KY415981_NA_Haiti_10-Jun-2014
	KY415982_NA_Haiti_11-Jun-2014
	KY415983_NA_Haiti_02-Jun-2014
	KY415984_NA_Haiti_24-Jun-2014
	KY415985_NA_Haiti_13-Aug-2014
	KY435454_NA_Trinidad
	KY435455_NA_Anguilla_12-Nov-2014
	KY435456_NA_Suriname_17-Aug-2014
	KY435457_NA_Montserrat_30-Oct-2014
	KY435458_NA_Guyana_03-Nov-2014
	KY435459_NA_Cayman
	KY435460_NA_Cayman
	KY435461_NA_Jamaica_24-Aug-2014
	KY435462_NA_Jamaica_25-Aug-2014
	KY435463_NA_Suriname_02-Aug-2014
	KY435464_NA_Barbados_15-Aug-2014
	KY435465_NA_Trinidad
	KY435466_NA_Barbados_06-Aug-2014
	KY435467_NA_Montserrat_24-Jul-2014
	KY435468_NA_Jamaica_06-Aug-2014
	KY435469_NA_Grenada_30-Jul-2014
	KY435470_NA_Bahamas_08-Jul-2014
	KY435471_NA_Turks
	KY435472_NA_Grenada_16-Jun-2014
	KY435473_NA_Saint
	KY435474_NA_Saint
	KY435475_NA_Saint
	KY435476_NA_Turks
	KY435477_NA_Guyana_31-May-2014
	KY435478_NA_Guyana_17-May-2014
	KY435479_NA_Antigua
	KY435480_NA_Haiti_27-Apr-2014
	KY435481_NA_Saint
	KY435482_NA_Saint
	KY435483_NA_Anguilla_12-Feb-2014
	KY435484_NA_Dominica_30-Jan-2014
	KY435485_NA_Dominica_28-Jan-2014
	KY435486_NA_British
	KY575565__USA_IDR1400024561_2014_USA_2014
	KY575566__USA_IDR1400019200_2014_USA_2014
	KY575567__USA_91077_2006_USA_2006
	KY575568__USA_91064A_2006_USA_2006
	KY575569__USA_IDR1400021488_2014_USA_2014
	KY575570__USA_2008_Sri-Lanka_2008_USA_2008
	KY575571__USA_La-Reunion_OYP1_2006_USA_2006
	KY575572__USA_IDR1400023906_2014_USA_2014
	KY575573__USA_IDR1400021177_2014_USA_2014
	KY575574__USA_HIMSTSSA287_1995_USA_1995
	KY680347__USA_CKVHL_47_2014_USA_
	KY680348__USA_CKVHL_80_2014_USA_
	KY680349__USA_CKVHL_97_2014_USA_
	KY680350__USA_CKVHL_61_2014_USA_
	KY680351__USA_CKVHL_26_2014_USA_
	KY680352__USA_CKVHL_126_2014_USA_
	KY680353__USA_CKVHL_90_2014_USA_
	KY680354__USA_CKVHL_32_2014_USA_
	KY680355__USA_CKVHL_125_2014_USA_
	KY680356__USA_CKVHL_30_2014_USA_
	KY680357__USA_CKVHL_51_2014_USA_
	KY680358__USA_CKVHL_33_2014_USA_
	KY680359__USA_CKVHL_29_2014_USA_
	KY680360__USA_CKVHL_114_2014_USA_
	KY680361__USA_CKVHL_136_2014_USA_
	KY680362__USA_CKVHL_81_2014_USA_
	KY680363__USA_CKVHL_111_2014_USA_
	KY680364__USA_CKVHL_139_2014_USA_
	KY680365__USA_CKVHL_66_2014_USA_
	KY680366__USA_CKVHL_10_2015_USA_
	KY680367__USA_CKVHL_49_2014_USA_
	KY680368__USA_CKVHL_115_2014_USA_
	KY680369__USA_CKVHL_22_2014_USA_
	KY680370__USA_CKVHL_57_2014_USA_
	KY680371__USA_CKVHL_95_2014_USA_
	KY680372__USA_CKVHL_86_2014_USA_
	KY680373__USA_CKVHL_113_2014_USA_
	KY680374__USA_CKVHL_89_2014_USA_
	KY680375__USA_CKVHL_24_2014_USA_
	KY680376__USA_CKVHL_85_2014_USA_
	KY680377__USA_CKVHL_28_2014_USA_
	KY680378__USA_CKVHL_103_2014_USA_
	KY680379__USA_CKVHL_53_2014_USA_
	KY680380__USA_CKVHL_104_2014_USA_13-Oct-2014
	KY680381__USA_CKVHL_79_2014_USA_
	KY680382__USA_CKVHL_135_2014_USA_
	KY680383__USA_CKVHL_121_2014_USA_
	KY680384__USA_CKVHL_03_2014_USA_
	KY680385__USA_CKVHL_70_2014_USA_
	KY680386__USA_CKVHL_16_2014_USA_
	KY680387__USA_CKVHL_18_2014_USA_
	KY680388__USA_CKVHL_76_2014_USA_
	KY680389__USA_CKVHL_59_2015_USA_
	KY680390__USA_CKVHL_23_2014_USA_
	KY680391__USA_CKVHL_72_2014_USA_
	KY680392__USA_CKVHL_09_2014_USA_
	KY680393__USA_CKVHL_42_2014_USA_
	KY680394__USA_CKVHL_99_2014_USA_
	KY680395__USA_CKVHL_08_2014_USA_
	KY680396__USA_CKVHL_35_2014_USA_
	KY680397__USA_CKVHL_01_2014_USA_
	KY680398__USA_CKVHL_119_2014_USA_
	KY680399__USA_CKVHL_120_2014_USA_
	KY680400__USA_CKVHL_27_2014_USA_
	KY680401__USA_CKVHL_101_2014_USA_22-Sep-2014
	KY680402__USA_CKVHL_82_2014_USA_
	KY680403__USA_CKVHL_91_2014_USA_
	KY680404__USA_CKVHL_67_2014_USA_
	KY680405__USA_CKVHL_96_2014_USA_
	KY680406__USA_CKVHL_05_2014_USA_
	KY680407__USA_CKVHL_116_2014_USA_
	KY680408__USA_CKVHL_34_2014_USA_
	KY680409__USA_CKVHL_124_2014_USA_
	KY680410__USA_CKVHL_20_2014_USA_
	KY680411__USA_CKVHL_94_2014_USA_
	KY680412__USA_CKVHL_88_2014_USA_
	KY680413__USA_CKVHL_128_2014_USA_
	KY680414__USA_CKVHL_21_2014_USA_
	'KY703888__NIC_1885.1D_2015_Nicaragua_'
	'KY703889__NIC_1863.1C_2015_Nicaragua_'
	KY703890__NIC_11132-15_2015_Nicaragua_
	KY703891__NIC_11006-15_2015_Nicaragua_
	'KY703892__NIC_1988.1C_2015_Nicaragua_'
	'KY703893__NIC_1908.1C_2015_Nicaragua_'
	'KY703894__NIC_6446.1LA1_2015_Nicaragua_'
	'KY703895__NIC_1346.12.A.1_2015_Nicaragua_'
	'KY703896__NIC_1816.1E_2014_Nicaragua_'
	'KY703897__NIC_1825.1C_2015_Nicaragua_'
	'KY703898__NIC_1897.1C_2015_Nicaragua_'
	KY703899__NIC_12438-15_2015_Nicaragua_
	'KY703900__NIC_1993.1C_2015_Nicaragua_'
	'KY703901__NIC_1838.1C_2015_Nicaragua_'
	KY703902__NIC_CKVGH11_2015_Nicaragua_
	'KY703903__NIC_1912.1C_2015_Nicaragua_'
	'KY703904__NIC_5823.11A1_2014_Nicaragua_'
	'KY703905__NIC_1920.1C_2015_Nicaragua_'
	'KY703906__NIC_1914.1C_2015_Nicaragua_'
	'KY703907__NIC_996.12.A.1_2015_Nicaragua_'
	'KY703908__NIC_6826.11A1_2014_Nicaragua_'
	'KY703909__NIC_1842.1C_2015_Nicaragua_'
	KY703910__NIC_12062-15_2015_Nicaragua_
	'KY703911__NIC_1167.12.A.1_2015_Nicaragua_'
	KY703912__NIC_15388-15_2015_Nicaragua_
	'KY703913__NIC_1878.1C_2015_Nicaragua_'
	'KY703914__NIC_1886.1D_2015_Nicaragua_'
	'KY703915__NIC_1857.1C_2015_Nicaragua_'
	'KY703916__NIC_6556.12.A.1_2015_Nicaragua_'
	KY703917__NIC_14-16_2015_Nicaragua_
	'KY703918__NIC_1839.1C_2015_Nicaragua_'
	'KY703919__NIC_1844.1C_2015_Nicaragua_'
	KY703920__NIC_13491-15_2015_Nicaragua_
	'KY703921__NIC_1967.1C_2015_Nicaragua_'
	'KY703922__NIC_7074.12A1_2015_Nicaragua_'
	'KY703923__NIC_1925.1C_2015_Nicaragua_'
	'KY703924__NIC_1879.1C_2015_Nicaragua_'
	'KY703925__NIC_5201.12A1_2015_Nicaragua_'
	'KY703926__NIC_1891.1C_2015_Nicaragua_'
	'KY703927__NIC_1822.1C_2015_Nicaragua_'
	'KY703928__NIC_1847.1C_2015_Nicaragua_'
	KY703929__NIC_14735-15_2015_Nicaragua_
	'KY703930__NIC_4912.12.A.1_2015_Nicaragua_'
	'KY703931__NIC_1924.1C_2015_Nicaragua_'
	'KY703932__NIC_1890.1D_2015_Nicaragua_'
	'KY703933__NIC_8476.1LA1_2015_Nicaragua_'
	'KY703934__NIC_8065.1LA1_2015_Nicaragua_'
	'KY703935__NIC_4900.12.A.1_2015_Nicaragua_'
	'KY703936__NIC_1497.1LA1_2015_Nicaragua_'
	'KY703937__NIC_1956.1C_2015_Nicaragua_'
	'KY703938__NIC_1852.1D_2015_Nicaragua_'
	KY703939__NIC_14577-15_2015_Nicaragua_01-Dec-2015
	'KY703940__NIC_1756.1C_2014_Nicaragua_'
	KY703941__NIC_12687-15_2015_Nicaragua_
	'KY703942__NIC_86.12.A.1_2015_Nicaragua_'
	'KY703943__NIC_1948.1C_2015_Nicaragua_'
	'KY703944__NIC_1938.1C_2015_Nicaragua_'
	'KY703945__NIC_1937.1C_2015_Nicaragua_'
	'KY703946__NIC_1952.1C_2015_Nicaragua_'
	'KY703947__NIC_1778.1C_2014_Nicaragua_'
	'KY703948__NIC_1889.1D_2015_Nicaragua_'
	'KY703949__NIC_1824.1C_2015_Nicaragua_'
	'KY703950__NIC_1790.1C_2014_Nicaragua_'
	'KY703951__NIC_5883.12A1_2015_Nicaragua_'
	KY703952__NIC_CKVGH13_2015_Nicaragua_
	'KY703953__NIC_3116.1LA1_2015_Nicaragua_'
	'KY703954__NIC_1758.1C_2014_Nicaragua_'
	'KY703955__NIC_2741.12.A.1_2015_Nicaragua_'
	'KY703956__NIC_7172.11A1_2014_Nicaragua_'
	'KY703957__NIC_7555.12A1_2015_Nicaragua_'
	'KY703958__NIC_1985.1C_2015_Nicaragua_'
	'KY703959__NIC_1800.1D_2014_Nicaragua_'
	'KY703960__NIC_1864.1C_2015_Nicaragua_'
	'KY703961__NIC_7101.12.A._2015_Nicaragua_'
	KY703962__NIC_11630-15_2015_Nicaragua_
	'KY703963__NIC_1913.1C_2015_Nicaragua_'
	KY703964__NIC_12238-15_2015_Nicaragua_
	'KY703965__NIC_1909.1C_2015_Nicaragua_'
	'KY703966__NIC_4036.12.A.1_2015_Nicaragua_'
	'KY703967__NIC_8976.12.A.1_2015_Nicaragua_'
	'KY703968__NIC_1837.1D_2015_Nicaragua_'
	'KY703969__NIC_1773.1C_2014_Nicaragua_'
	KY703970__NIC_14905-15_2015_Nicaragua_
	KY703971__NIC_14906-15_2015_Nicaragua_
	'KY703972__NIC_1805.1E_2014_Nicaragua_'
	'KY703973__NIC_6523.12.A.1_2015_Nicaragua_'
	'KY703974__NIC_1910.1C_2015_Nicaragua_'
	KY703975__NIC_11091-15_2015_Nicaragua_
	'KY703976__NIC_6450.12A1_2015_Nicaragua_'
	'KY703977__NIC_1835.12A1_2015_Nicaragua_'
	KY703978__NIC_14648-15_2015_Nicaragua_
	KY703979__NIC_11093-15_2015_Nicaragua_
	'KY703980__NIC_6638.12A1_2015_Nicaragua_'
	'KY703981__NIC_1785.1C_2014_Nicaragua_'
	'KY703982__NIC_4040.12.A.1_2015_Nicaragua_'
	'KY703983__NIC_1809.1E_2014_Nicaragua_'
	'KY703984__NIC_1794.1C_2014_Nicaragua_'
	'KY703985__NIC_1880.1D_2015_Nicaragua_'
	'KY703986__NIC_1918.1C_2015_Nicaragua_'
	'KY703987__NIC_1367.12.A.1_2015_Nicaragua_'
	'KY703988__NIC_1793.1D_2014_Nicaragua_'
	'KY703989__NIC_1802.1D_2014_Nicaragua_'
	'KY703990__NIC_1983.1C_2015_Nicaragua_'
	'KY703991__NIC_24044.1LA1_2015_Nicaragua_'
	'KY703992__NIC_5695.12A1_2015_Nicaragua_'
	'KY703993__NIC_1760.1C_2014_Nicaragua_'
	KY703994__NIC_13724-15_2015_Nicaragua_
	'KY703995__NIC_1882.1D_2015_Nicaragua_'
	'KY703996__NIC_5024.12.A.1_2015_Nicaragua_'
	'KY703997__NIC_4354.12.A.1_2015_Nicaragua_'
	'KY703998__NIC_7156.12A1_2015_Nicaragua_'
	'KY703999__NIC_1828.1C_2015_Nicaragua_'
	'KY704000__NIC_1862.1C_2015_Nicaragua_'
	'KY704001__NIC_1829.1C_2015_Nicaragua_'
	'KY704002__NIC_1823.1C_2015_Nicaragua_'
	KY704933_NA_Brazil_[&!color=#0000ff]
	KY704934_NA_Brazil_[&!color=#0000ff]
	KY704935_NA_Brazil_[&!color=#0000ff]
	KY704936_NA_Brazil_[&!color=#0000ff]
	KY704937_NA_Brazil_[&!color=#0000ff]
	KY704938_NA_Brazil_[&!color=#0000ff]
	KY704939_NA_Brazil_[&!color=#0000ff]
	KY704940_NA_Brazil_[&!color=#0000ff]
	KY704941_NA_Brazil_[&!color=#0000ff]
	KY704942_NA_Brazil_[&!color=#0000ff]
	KY704943_NA_Brazil_[&!color=#0000ff]
	KY704944_NA_Brazil_[&!color=#0000ff]
	KY704945_NA_Brazil_[&!color=#0000ff]
	KY704946_NA_Brazil_[&!color=#0000ff]
	KY704947_NA_Brazil_[&!color=#0000ff]
	KY704948_NA_Brazil_[&!color=#0000ff]
	KY704949_NA_Brazil_[&!color=#0000ff]
	KY704950_NA_Brazil_[&!color=#0000ff]
	KY704951_NA_Brazil_[&!color=#0000ff]
	KY704952_NA_Brazil_[&!color=#0000ff]
	KY704953_NA_Brazil_[&!color=#0000ff]
	KY704954_NA_Brazil_[&!color=#0000ff]
	KY704955_NA_Brazil_[&!color=#0000ff]
	KY751908_NA_Australia_
	KY883764_NA_Singapore_Jan-2013
	L37661_TSI-GSD-218_USA_NA
	LC259082_BaH306-NIID_Thailand_1958
	LC259083_NA_Indonesia_2009-09-11
	LC259084_NA_Philippines_2012-09-25
	LC259085_NA_Indonesia_2012-10-15
	LC259086_NA_Indonesia_2013-07-01
	LC259087_NA_Indonesia_2013-07-06
	LC259088_NA_Tonga_2014-03-25
	LC259089_NA_Dominica_2014-06-23
	LC259090_NA_Colombia_2015-01-06
	LC259091_NA_Indonesia_2015-05-07
	LC259092_NA_Cuba_2016-02-28
	LC259093_NA_Malaysia_2009-01-06
	LC259094_NA_Angola_2016-05-11
	LC331252_3216DP0112_Japan_
	LC500215_ARUBA-15801056_Aruba_2015-01
	LC500216_ARUBA-15801125_Aruba_2015-01
	LC500217_ARUBA-15801136_Aruba_2015-01
	LC500218_ARUBA-15801160_Aruba_2015-01
	LC500219_ARUBA-15801358_Aruba_2015-01
	LC500220_ARUBA-15801567_Aruba_2015-01
	LC500221_ARUBA-15801654_Aruba_2015-02
	LC500222_ARUBA-15802650_Aruba_2015-03
	LC580236_NA_Bangladesh_
	LC580237_NA_Bangladesh_
	LC580238_NA_Bangladesh_
	LC580239_NA_Bangladesh_
	LC580240_NA_Bangladesh_
	LC580241_NA_Bangladesh_
	LC580242_NA_Bangladesh_
	LC580243_NA_Bangladesh_
	LC580244_NA_Bangladesh_
	LC580245_NA_Bangladesh_
	LC580246_NA_Bangladesh_
	LC580247_NA_Bangladesh_
	LC580248_NA_Bangladesh_
	LC580249_NA_Bangladesh_2017-10
	LC580250_NA_Bangladesh_
	LC580251_NA_Bangladesh_
	LC580252_NA_Bangladesh_
	LC580253_NA_Bangladesh_
	LC580254_NA_Bangladesh_
	LC580255_NA_Bangladesh_
	LC580256_NA_Thailand_
	LC580257_NA_Thailand_
	LC580258_NA_Thailand_
	LC580259_NA_Thailand_
	LC580260_NA_Thailand_
	LC580261_NA_Thailand_
	LC580262_NA_Thailand_
	LC580263_NA_Thailand_
	LC580264_NA_Thailand_
	LC580265_NA_Thailand_
	LC580266_NA_Thailand_
	LC580267_NA_Thailand_
	LC580268_NA_Thailand_
	LC580269_NA_Thailand_
	LC580270_NA_Thailand_2010
	LC664141_NA_Maldives_2019-03-30
	LC664142_NA_Maldives_2019-03-31
	LC664143_NA_Maldives_2019-03-30
	LC664144_NA_Maldives_2019-04-24
	LC664145_NA_Maldives_2019-04-01
	LC664146_NA_Maldives_2019-04-03
	LC664147_NA_Maldives_2019-04-07
	LC664148_NA_Maldives_2019-04-04
	LC664149_NA_Maldives_2019-04
	LC664150_NA_Maldives_2019-04-10
	LC664151_NA_Maldives_2019-04-14
	LC664152_NA_Maldives_2019-05-19
	LC664153_NA_Maldives_2019-05
	LC664154_NA_Maldives_2019-05
	LC664155_NA_Maldives_2019-06-18
	LC664156_NA_Maldives_2019-08-02
	LC664157_NA_Thailand_2020-06-29
	LC664158_NA_Thailand_2020-07-21
	LC664159_NA_Thailand_2020-08-04
	LC664160_NA_Thailand_2020-08-19
	LC664161_NA_Thailand_2020-08-20
	LC664162_NA_Thailand_2020-08-26
	LC664163_NA_Thailand_2020-08-28
	LC664164_NA_Thailand_2020-09-08
	LC664165_NA_Thailand_2020-09-13
	LC664166_NA_Thailand_2020-09-25
	LN898093_Caribbean
	LN898094_Caribbean
	LN898095_Caribbean
	LN898096_Caribbean
	LN898097_Caribbean
	LN898098_Caribbean
	LN898099_Caribbean
	LN898100_Caribbean
	LN898101_Caribbean
	LN898102_Caribbean
	LN898103_Caribbean
	LN898104_Caribbean
	LN898105_Caribbean
	LN898106_Caribbean
	LN898107_Caribbean
	LN898108_Caribbean
	LN898109_Caribbean
	LN898110_Caribbean
	LN898111_Caribbean
	LN898112_Caribbean
	LY978949_NA_NA_NA
	MF001505_NA_USA_2015
	MF001506_NA_USA_2015
	MF001507_NA_USA_2015
	MF001508_NA_USA_2015
	MF001509_NA_USA_2015
	MF001510_NA_USA_2015
	MF001511_NA_USA_2015
	MF001512_NA_USA_2015
	MF001513_NA_USA_2015
	MF001514_NA_USA_2015
	MF001515_NA_USA_2015
	MF001516_NA_USA_2015
	MF001517_NA_USA_2015
	MF001518_NA_USA_2015
	MF001519_NA_USA_2015
	MF076568_NA_Laos_
	MF076569_NA_Laos_
	MF076570_NA_Laos_
	MF076571_NA_Laos_
	MF076572_NA_Laos_
	MF076573_NA_Laos_
	MF076574_NA_Laos_
	MF076575_NA_Laos_
	MF076576_NA_Laos_
	MF076577_NA_Laos_
	MF499120_NA_Hong
	MF503628_NA_Hong
	MF580946_S27
	MF740874_NA_Pakistan_
	MF773559_NA_Samoa_2014
	MF773560_NA_NA_2014
	MF773561_NA_Indonesia_2011
	MF773562_NA_Kiribati_2015
	MF773563_NA_Philippines_2014
	MF773564_NA_Philippines_2016
	MF773565_NA_Timor-Leste_2010
	MF773566_NA_Bangladesh_2017
	MF773567_NA_Borneo_2011
	MF773568_NA_Malaysia_2008
	MF773569_NA_Papua
	MF774613_NA_Pakistan_2016
	MF774614_NA_Pakistan_2016
	MF774615_NA_Pakistan_2016
	MF774616_NA_Pakistan_2016
	MF774617_NA_Pakistan_2016
	MF774618_NA_Pakistan_2016
	MF774619_NA_Pakistan_2016
	MG000875__Culex
	MG000876__Aedes
	MG049915_NA_Italy_2017
	MG137428_NA_India_29-Jun-2016
	MG208125_NA_Saint
	MG280943_Ross_NA_NA
	MG649970_NA_NA_NA
	MG649971_NA_NA_NA
	MG649972_NA_NA_NA
	MG649973_NA_NA_NA
	MG649974_NA_NA_NA
	MG649975_NA_NA_NA
	MG649976_NA_NA_NA
	MG649977_NA_NA_NA
	MG649978_NA_NA_NA
	MG649979_NA_NA_NA
	MG649980_NA_NA_NA
	MG649981_NA_NA_NA
	MG649982_NA_NA_NA
	MG649983_NA_NA_NA
	MG649984_NA_NA_NA
	MG649985_NA_NA_NA
	MG664850_SZ1050_China_2010
	MG664851_SZ1239_China_2012
	MG912993_NA_China_30-Aug-2017
	MG921596_NA_Mexico_2015
	MG925665__Henan001_2017_China_15-Dec-2017
	MG967666_Haiti-11_2014_Haiti_Jun-2014
	MH000700_NA_Brazil_[&!color=#0000ff]
	MH000701_NA_Brazil_[&!color=#0000ff]
	MH000702_NA_Brazil_[&!color=#0000ff]
	MH000703_NA_Brazil_[&!color=#0000ff]
	MH000704_NA_Brazil_19-Feb-2016[&!color=#0000ff]
	MH000705_NA_Brazil_[&!color=#0000ff]
	MH000706_NA_Brazil_[&!color=#0000ff]
	MH124570_NA_India_2010
	MH124571_NA_India_2010
	MH124572_NA_India_2010
	MH124573_NA_India_2010
	MH124574_NA_India_2010
	MH124575_NA_India_2010
	MH124576_NA_India_2010
	MH124577_NA_India_2010
	MH124578_NA_India_2010
	MH124579_NA_India_2010
	MH124580_NA_India_2016
	MH124581_NA_India_2016
	MH124582_NA_India_2016
	MH124583_NA_India_2016
	MH229986_06113879_Mauritius_2006
	MH329293_Car-61_Colombia_
	MH329294_OV-26_Colombia_
	MH329295_P1_Colombia_
	MH329296_M6_Colombia_
	MH329297_INS-
	MH329298_INS-449325_Colombia_
	MH329299_INS-449125_Colombia_
	MH329300_Car-128_Colombia_
	MH329301_Car-3_Colombia_
	MH329302_Car-149_Colombia_
	MH329303_Car-4_Colombia_
	MH329304_Car-62_Colombia_
	MH349097_SMGC-1_China_30-Apr-2017
	MH359139_OV-7_Colombia_
	MH359140_Car-89_Colombia_
	MH359141_OV-13_Colombia_
	MH359142_OV-16_Colombia_
	MH400249_NA_China_23-Aug-2017
	MH423797_NA_Kenya_
	MH423798_NA_Kenya_
	MH423799_NA_Kenya_
	MH423800_NA_Kenya_
	MH423801_NA_Kenya_
	MH423802_NA_Kenya_
	MH423803_NA_Kenya_
	MH423804_NA_Kenya_
	MH423805_NA_Kenya_
	MH423806_NA_Kenya_
	MH423810_NA_Kenya_
	MH507158_NA_Italy_2017
	MH636708_SGEHI37262Y10_Singapore_Jan-2010
	MH647180_NA_Singapore_Oct-2011
	MH647181_NA_Singapore_Nov-2011
	MH647182_NA_Singapore_Jan-2012
	MH647183_NA_Singapore_Apr-2012
	MH647184_NA_Singapore_Oct-2012
	MH647185_NA_Singapore_Nov-2012
	MH647186_NA_Singapore_Nov-2012
	MH647187_NA_Singapore_Feb-2013
	MH647188_NA_Singapore_Apr-2013
	MH647189_NA_Singapore_Apr-2013
	MH647190_NA_Singapore_May-2013
	MH647191_NA_Singapore_May-2013
	MH647192_NA_Singapore_May-2013
	MH647193_NA_Singapore_May-2013
	MH647194_NA_Singapore_Jun-2013
	MH647195_NA_Singapore_Jul-2013
	MH647196_NA_Singapore_Aug-2013
	MH647197_NA_Singapore_Oct-2013
	MH647198_NA_Singapore_Oct-2013
	MH647199_NA_Singapore_Dec-2013
	MH647200_NA_Singapore_Dec-2013
	MH647201_NA_Singapore_Dec-2013
	MH647202_NA_Singapore_Jan-2014
	MH647203_NA_Singapore_Feb-2014
	MH647204_NA_Singapore_Feb-2014
	MH647205_NA_Singapore_Apr-2014
	MH647206_NA_Singapore_Jun-2014
	MH647207_NA_Singapore_Oct-2015
	MH647208_NA_Singapore_Jun-2017
	MH647209_NA_Singapore_Jun-2013
	MH647210_NA_Singapore_Dec-2009
	MH647211_NA_Singapore_Dec-2009
	MH647212_NA_Singapore_Nov-2009
	MH647213_NA_Singapore_Jan-2010
	MH647214_NA_Singapore_Jan-2010
	MH647215_NA_Singapore_Feb-2010
	MH647216_NA_Singapore_Jan-2010
	MH647217_NA_Singapore_Feb-2013
	MH647218_NA_Singapore_Mar-2013
	MH670649_NA_China_19-Nov-2009
	MH754507_NA_Italy_08-Sep-2017
	MH823663_NA_Brazil_[&!color=#0000ff]
	MH823664_NA_Brazil_[&!color=#0000ff]
	MH823665_NA_Brazil_[&!color=#0000ff]
	MH823666_NA_Brazil_[&!color=#0000ff]
	MH823667_NA_Brazil_[&!color=#0000ff]
	MH823668_NA_Brazil_[&!color=#0000ff]
	MK028836_NA_Comoros_2005
	MK028837_NA_Senegal_1983
	MK028838_NA_Sri
	MK028839_NA_USA_1986
	MK028840_NA_Thailand_1962
	MK040569_NA_Thailand_25-Aug-2018
	MK040570_NA_Thailand_24-Aug-2018
	MK040571_NA_Thailand_21-Aug-2018
	MK086029_NA_Sri
	MK120194_NA_Italy_27-Sep-2017
	MK120195_NA_Italy_27-Sep-2017
	MK120196_NA_Italy_30-Sep-2017
	MK120197_NA_Italy_02-Aug-2017
	MK120198_NA_Italy_02-Aug-2017
	MK120199_NA_Italy_02-Aug-2017
	MK120200_NA_Italy_09-Aug-2017
	MK120201_NA_Italy_20-Aug-2007
	MK120202_NA_Italy_25-Aug-2007
	MK121891_NA_Brazil_[&!color=#0000ff]
	MK121892_NA_Brazil_[&!color=#0000ff]
	MK121893_NA_Brazil_[&!color=#0000ff]
	MK121894_NA_Brazil_[&!color=#0000ff]
	MK121895_NA_Brazil_[&!color=#0000ff]
	MK121896_NA_Brazil_[&!color=#0000ff]
	MK121897_NA_Brazil_[&!color=#0000ff]
	MK121898_NA_Brazil_[&!color=#0000ff]
	MK121899_NA_Brazil_[&!color=#0000ff]
	MK121900_NA_Brazil_[&!color=#0000ff]
	MK121901_NA_Brazil_[&!color=#0000ff]
	MK121902_NA_Brazil_[&!color=#0000ff]
	MK121903_NA_Brazil_[&!color=#0000ff]
	MK121904_NA_Brazil_[&!color=#0000ff]
	MK121905_NA_Brazil_[&!color=#0000ff]
	MK121906_NA_Brazil_[&!color=#0000ff]
	MK121907_NA_Brazil_[&!color=#0000ff]
	MK121908_NA_Brazil_[&!color=#0000ff]
	MK134712_NA_Brazil_[&!color=#0000ff]
	MK134713_NA_Brazil_[&!color=#0000ff]
	MK156053_151635_Brazil_21-Sep-2018[&!color=#0000ff]
	MK156054_151514_Brazil_21-Sep-2018[&!color=#0000ff]
	MK156055_150933_Brazil_21-Sep-2018[&!color=#0000ff]
	MK156056_150922_Brazil_21-Sep-2018[&!color=#0000ff]
	MK156057_143320_Brazil_21-Sep-2018[&!color=#0000ff]
	MK156058_141516_Brazil_21-Sep-2018[&!color=#0000ff]
	MK156059_141648_Brazil_21-Sep-2018[&!color=#0000ff]
	MK156060_143381_Brazil_26-Sep-2018[&!color=#0000ff]
	MK156061_153070_Brazil_26-Sep-2018[&!color=#0000ff]
	MK156062_149089_Brazil_26-Sep-2018[&!color=#0000ff]
	MK156063_155484_Brazil_26-Sep-2018[&!color=#0000ff]
	MK156064_155037_Brazil_26-Sep-2018[&!color=#0000ff]
	MK159123_NA_Brazil_[&!color=#0000ff]
	MK159124_NA_Brazil_[&!color=#0000ff]
	MK159125_NA_Brazil_[&!color=#0000ff]
	MK159126_NA_Brazil_[&!color=#0000ff]
	MK159127_NA_Brazil_[&!color=#0000ff]
	MK163628_PHE-2018-Ex-Sudan_Sudan_Oct-2018
	MK244632_RJ74_Brazil_[&!color=#0000ff]
	MK244633_RJ95_Brazil_[&!color=#0000ff]
	MK244634_RJ83_Brazil_[&!color=#0000ff]
	MK244635_RJ39_Brazil_[&!color=#0000ff]
	MK244636_RJ94_Brazil_[&!color=#0000ff]
	MK244637_RJ96_Brazil_[&!color=#0000ff]
	MK244638_RJ111_Brazil_[&!color=#0000ff]
	MK244639_RJ105_Brazil_[&!color=#0000ff]
	MK244640_RJ125_Brazil_[&!color=#0000ff]
	MK244641_RJ127_Brazil_[&!color=#0000ff]
	MK244642_RJ137_Brazil_[&!color=#0000ff]
	MK244643_Bio-M10_Brazil_[&!color=#0000ff]
	MK244644_Bio-M22_Brazil_[&!color=#0000ff]
	MK244645_Bio-M9_Brazil_[&!color=#0000ff]
	MK244646_Bio-M6_Brazil_[&!color=#0000ff]
	MK244647_Bio-M16_Brazil_[&!color=#0000ff]
	MK244648_Bio-M56_Brazil_[&!color=#0000ff]
	MK244649_Bio-M58_Brazil_[&!color=#0000ff]
	MK244650_Bio-M68_Brazil_[&!color=#0000ff]
	MK244651_Bio-M89_Brazil_[&!color=#0000ff]
	MK244652_Bio-M90_Brazil_[&!color=#0000ff]
	MK244653_Bio-M101_Brazil_[&!color=#0000ff]
	MK244654_Bio-M102_Brazil_[&!color=#0000ff]
	MK244655_Bio-M104_Brazil_[&!color=#0000ff]
	MK244656_Bio-M105_Brazil_[&!color=#0000ff]
	MK286893_NA_India_2017
	MK286894_NA_India_2017
	MK286895_NA_India_2014
	MK286897_NA_India_2018
	MK286898_NA_India_2018
	MK286899_NA_India_2017
	MK370030_NA_India_2015
	MK370031_NA_India_2015
	MK370032_NA_India_2016
	MK370033_NA_India_2016
	MK468608_NA_Bangladesh_17-Jun-2017
	MK468609_NA_Bangladesh_19-Jun-2017
	MK468610_NA_Bangladesh_22-Nov-2017
	MK468611_NA_Bangladesh_31-May-2017
	MK468612_NA_Bangladesh_17-Jun-2017
	MK468613_NA_Bangladesh_24-Jun-2017
	MK468614_NA_Bangladesh_10-Jul-2017
	MK468615_NA_Bangladesh_10-Jul-2017
	MK468616_NA_Bangladesh_19-Jun-2017
	MK468617_NA_Bangladesh_21-Jun-2017
	MK468618_NA_Bangladesh_29-Jun-2017
	MK468619_NA_Bangladesh_08-Jul-2017
	MK468620_NA_Bangladesh_11-Jul-2017
	MK468621_NA_Bangladesh_18-Jul-2017
	MK468622_NA_Bangladesh_31-Aug-2017
	MK468623_NA_Bangladesh_31-May-2017
	MK468624_NA_Bangladesh_14-Jun-2017
	MK468625_NA_Bangladesh_31-May-2017
	MK468626_NA_Bangladesh_17-Jun-2017
	MK468627_NA_Bangladesh_18-Sep-2017
	MK468801_NA_Thailand_27-Jun-2018
	MK473621_NA_India_02-Sep-2016
	MK473622_NA_India_13-Sep-2016
	MK473623_NA_India_20-Sep-2016
	MK473624_NA_India_23-Oct-2016
	MK473625_NA_India_26-Aug-2016
	MK473626_NA_India_06-Oct-2016
	MK473627_NA_India_23-Oct-2016
	MK473628_NA_India_13-Oct-2016
	MK473629_NA_India_18-Oct-2016
	MK473630_NA_India_2016
	MK473631_NA_India_11-Sep-2016
	MK473632_NA_India_17-Sep-2016
	MK473633_NA_India_19-Oct-2016
	MK473634_NA_India_2016
	MK473635_NA_India_02-Sep-2016
	MK473636_NA_India_20-Sep-2016
	MK473637_NA_India_20-Sep-2016
	MK473638_NA_India_20-Sep-2016
	MK473639_NA_India_23-Oct-2016
	MK473640_NA_India_18-Oct-2016
	MK518340_NA_India_28-Sep-2016
	MK518395_BeAr849404_Brazil_16-May-2017[&!color=#0000ff]
	MK551552_JHCK300_India_30-Sep-2016
	MK551553_JHCK308_India_03-Oct-2016
	MK690206_NA_Republic
	MK752950_LB21_Brazil_[&!color=#0000ff]
	MK752951_LB22_Brazil_[&!color=#0000ff]
	MK752952_LB25_Brazil_[&!color=#0000ff]
	MK752953_LB24_Brazil_[&!color=#0000ff]
	MK752954_LB23_Brazil_[&!color=#0000ff]
	MK752955_LB26_Brazil_[&!color=#0000ff]
	MK752956_LB27_Brazil_[&!color=#0000ff]
	MK752958_LB29_Brazil_[&!color=#0000ff]
	MK848202_NA_Thailand_21-Nov-2018
	MK935343__PNRCNG_LNSP_INMI1-2019_Republic
	MK935344__PNRCNG_LNSP_INMI2-2019_Republic
	MK993755_FV03_Brazil_[&!color=#0000ff]
	MK993756_FV01_Brazil_[&!color=#0000ff]
	MK993757_FV02_Brazil_[&!color=#0000ff]
	MN075149_NA_Finland_Feb-2019
	MN075150_NA_Finland_Feb-2019
	MN402883_NA_China_07-May-2019
	MN402884_NA_China_28-Jun-2019
	MN402885_NA_China_08-May-2019
	MN402886_NA_China_02-Jul-2019
	MN402887_NA_Myanmar_01-Aug-2019
	MN402888_NA_Myanmar_01-Aug-2019
	MN402889_NA_China_25-Jul-2019
	MN402890_NA_China_26-Jul-2019
	MN402891_NA_China_30-Jul-2019
	MN402892_NA_China_02-Aug-2019
	MN428504_CB08_Brazil_[&!color=#0000ff]
	MN428505_CB04_Brazil_[&!color=#0000ff]
	MN428506_CB09_Brazil_[&!color=#0000ff]
	MN428507_CB10_Brazil_[&!color=#0000ff]
	MN428508_CB12_Brazil_[&!color=#0000ff]
	MN428509_CB17_Brazil_[&!color=#0000ff]
	MN428510_CB18_Brazil_[&!color=#0000ff]
	MN428511_CB16_Brazil_[&!color=#0000ff]
	MN428512_CB22_Brazil_[&!color=#0000ff]
	MN428513_CB19_Brazil_[&!color=#0000ff]
	MN428514_CB23_Brazil_[&!color=#0000ff]
	MN428515_CB24_Brazil_[&!color=#0000ff]
	MN428516_CB26_Brazil_[&!color=#0000ff]
	MN428517_CB27_Brazil_[&!color=#0000ff]
	MN428518_CB28_Brazil_[&!color=#0000ff]
	MN428519_CB29_Brazil_[&!color=#0000ff]
	MN428520_CB31_Brazil_[&!color=#0000ff]
	MN428521_CB32_Brazil_[&!color=#0000ff]
	MN428522_CB30_Brazil_[&!color=#0000ff]
	MN428523_CB33_Brazil_[&!color=#0000ff]
	MN428524_CB34_Brazil_[&!color=#0000ff]
	MN428525_CB35_Brazil_[&!color=#0000ff]
	MN428526_CB36_Brazil_[&!color=#0000ff]
	MN428527_CB37_Brazil_[&!color=#0000ff]
	MN462638_NA_Ecuador_2015-03-24
	MN462639_NA_Ecuador_2015-08-04
	MN462640_NA_Ecuador_2015-04-05
	MN462641_NA_Ecuador_2015-05-05
	MN462642_NA_Ecuador_2015-11-05
	MN462643_NA_Ecuador_2015-11-05
	MN462644_NA_Ecuador_2015-05-15
	MN462645_NA_Ecuador_2015-05-26
	MN462646_NA_Ecuador_2015-05-27
	MN462647_NA_Ecuador_2015-05-28
	MN462648_NA_Ecuador_2015-05-28
	MN462649_NA_Ecuador_2015-02-06
	MN462650_NA_Ecuador_2015-06-16
	MN462651_NA_Ecuador_2015-06-24
	MN462652_NA_Ecuador_2015-06-30
	MN462653_NA_Ecuador_2015-06-30
	MN462654_NA_Ecuador_2015-02-07
	MN462655_NA_Ecuador_2015-07-14
	MN462656_NA_Ecuador_2015-07-23
	MN462657_NA_Ecuador_2015-07-29
	MN462658_NA_Ecuador_2015-04-08
	MN462659_NA_Ecuador_2015-12-08
	MN462660_NA_Ecuador_2015-08-14
	MN462661_NA_Ecuador_2015-08-14
	MN462662_NA_Ecuador_2015-08-27
	MN630017_NA_Australia_
	MN756625_NA_China_2019-08-08
	MN783352_ZIKAlliance-8_Brazil_[&!color=#0000ff]
	MN783353_ZIKAlliance-21_Brazil_[&!color=#0000ff]
	MN954552_NA_India_
	MN974203_NA_Thailand_
	MN974204_NA_Thailand_
	MN974205_NA_Thailand_
	MN974206_NA_Thailand_
	MN974207_NA_Thailand_
	MN974208_NA_Thailand_
	MN974209_NA_Thailand_
	MN974210_NA_Thailand_
	MN974211_NA_Thailand_
	MN974212_NA_Thailand_
	MN974213_NA_Thailand_
	MN974214_NA_Thailand_
	MN974215_NA_Thailand_
	MN974216_NA_Thailand_
	MN974217_NA_Thailand_
	MN974218_NA_Thailand_
	MN974219_NA_Thailand_
	MN974220_NA_Thailand_
	MN974221_NA_Thailand_
	MN974222_NA_Thailand_
	MN974223_NA_Thailand_
	MN974224_NA_Thailand_
	MT023791_NA_Djibouti_15-Dec-2019
	MT038393_PY02_Paraguay_
	MT038394_PY07_Paraguay_
	MT038395_PY06_Paraguay_
	MT038396_PY08_Paraguay_
	MT038397_PY03_Paraguay_
	MT038398_PY09_Paraguay_
	MT038399_PY12_Paraguay_
	MT038400_PY15_Paraguay_
	MT038401_PY13_Paraguay_
	MT038402_PY17_Paraguay_
	MT038403_PY18_Paraguay_
	MT038404_PY44_Paraguay_
	MT038405_PY45_Paraguay_
	MT038406_PY47_Paraguay_
	MT038407_PY48_Paraguay_
	MT038408_PY49_Paraguay_
	MT038409_PY50_Paraguay_
	MT123008_NA_China_01-Sep-2017
	MT123009_NA_China_01-Sep-2017
	MT123010_NA_China_01-Sep-2017
	MT150092_Bol1_Bolivia_
	MT150093_Bol2_Bolivia_
	MT150094_Bol3_Bolivia_
	MT150095_Bol4_Bolivia_
	MT150096_Bol5_Bolivia_
	MT150097_Bol6_Bolivia_
	MT150098_Bol7_Bolivia_
	MT150099_Bol8_Bolivia_
	MT150100_Bol9_Bolivia_
	MT228631_NA_Saint
	MT228632_NA_Saint
	MT228633_NA_Saint
	MT349960_NA_Brazil_[&!color=#0000ff]
	MT380146_NA_Kenya_
	MT380147_NA_Kenya_
	MT380148_NA_Kenya_
	MT380149_NA_Kenya_
	MT380150_NA_Kenya_
	MT380151_NA_Kenya_
	MT380152_NA_Kenya_
	MT380153_NA_Kenya_
	MT380154_NA_Kenya_
	MT380155_NA_Kenya_
	MT380156_NA_Kenya_
	MT380157_NA_Kenya_
	MT380158_NA_Kenya_
	MT380159_NA_Kenya_
	MT380160_NA_Kenya_
	MT380161_NA_Kenya_
	MT380162_NA_Kenya_
	MT495605_NA_Thailand_
	MT495606_NA_Thailand_
	MT495607_NA_Thailand_
	MT495608_NA_Thailand_
	MT526796_NA_Kenya_
	MT526797_NA_Kenya_
	MT526798_NA_Kenya_
	MT526799_NA_Kenya_
	MT526800_NA_Kenya_
	MT526801_NA_Kenya_
	MT526802_NA_Kenya_
	MT526803_NA_Kenya_
	MT526804_NA_Kenya_
	MT526805_NA_Kenya_
	MT526806_NA_Kenya_
	MT526807_NA_Kenya_
	MT526900_NA_Brazil_24-Jan-2017[&!color=#0000ff]
	MT526901_NA_Brazil_25-Jan-2017[&!color=#0000ff]
	MT526902_NA_Brazil_25-Jan-2017[&!color=#0000ff]
	MT526903_NA_Brazil_26-Jan-2017[&!color=#0000ff]
	MT526904_NA_Brazil_26-Jan-2017[&!color=#0000ff]
	MT591083_NA_Indonesia_
	MT591084_NA_Indonesia_
	MT591085_NA_Indonesia_
	MT591086_NA_Indonesia_
	MT591087_NA_Indonesia_
	MT591088_NA_Indonesia_
	MT591089_NA_Indonesia_
	MT591090_NA_Indonesia_
	MT591091_NA_Indonesia_
	MT591092_NA_Indonesia_
	MT591093_NA_Indonesia_
	MT591094_NA_Indonesia_
	MT591095_NA_Indonesia_
	MT591096_NA_Indonesia_
	MT591097_NA_Indonesia_
	MT591098_NA_Indonesia_
	MT591099_NA_Indonesia_
	MT591100_NA_Indonesia_
	MT591101_NA_Indonesia_
	MT591102_NA_Indonesia_
	MT591103_NA_Indonesia_
	MT591104_NA_Indonesia_
	MT591105_NA_Indonesia_
	MT591106_NA_Indonesia_
	MT591107_NA_Indonesia_
	MT636907_NA_Democratic
	MT636908_NA_Democratic
	MT636909_NA_Democratic
	MT636910_NA_Democratic
	MT636911_NA_Democratic
	MT636912_NA_Democratic
	MT636913_NA_Democratic
	MT636914_NA_Democratic
	MT636915_NA_Democratic
	MT636916_NA_Democratic
	MT636917_NA_Democratic
	MT636918_NA_Democratic
	MT636919_NA_Democratic
	MT636920_NA_Democratic
	MT636921_NA_Democratic
	MT636922_NA_Democratic
	MT640255_NA_Thailand_
	MT640256_NA_Thailand_
	MT666071_CAM_2018_Yaounde_Cameroon_17-Sep-2018
	MT666072_CAM_2016_Yaounde_Cameroon_20-Oct-2016
	MT666073_CAM_2018_Mfuo_Cameroon_28-Jun-2018
	MT668625_NA_China_
	MT877206_NA_Brazil_30-May-2017[&!color=#0000ff]
	MT877207_NA_Brazil_19-Mar-2017[&!color=#0000ff]
	MT877208_NA_Brazil_22-Mar-2017[&!color=#0000ff]
	MT877209_NA_Brazil_16-Apr-2017[&!color=#0000ff]
	MT877210_NA_Brazil_14-Apr-2017[&!color=#0000ff]
	MT877211_NA_Brazil_03-Jun-2017[&!color=#0000ff]
	MT933029_-1
	MT933030_-2
	MT933031_-3
	MT933032_-4
	MT933033_-5
	MT933034_-6
	MT933035_-7
	MT933036_-8
	MT933037_-9
	MT933038_-10
	MT933039_-11
	MT933040_-12
	MT933041_-13
	MT933042_-14
	MT933043_-15
	MT933044_-16
	MT933045_-17
	MT933046_-18
	MT933047_-19
	MT933048_-20
	MT933049_-21
	MT933050_-22
	MT933051_-23
	MW042254_NA_India_Oct-2014
	MW042255_NA_India_Jun-2019
	MW110472_NA_China_
	MW110473_NA_China_
	MW110474_NA_China_
	MW110475_NA_China_
	MW110476_NA_China_
	MW110477_NA_China_
	MW161364__Sudan103_2018_Sudan_Oct-2018
	MW161365__Sudan104_2018_Sudan_Oct-2018
	MW161366__Sudan110_2018_Sudan_Oct-2018
	MW161367__Sudan112_2018_Sudan_Oct-2018
	MW161368__Sudan114_2018_Sudan_Oct-2018
	MW161369__Sudan116_2018_Sudan_Oct-2018
	MW161370__Sudan117_2018_Sudan_Oct-2018
	MW161371__Sudan118_2018_Sudan_Oct-2018
	MW161372__Sudan122_2018_Sudan_Oct-2018
	MW161373__Sudan124_2018_Sudan_Oct-2018
	MW161374__Sudan125_2018_Sudan_Oct-2018
	MW161375__Sudan126_2018_Sudan_Oct-2018
	MW161376__Sudan127_2018_Sudan_Oct-2018
	MW161377__Sudan128_2018_Sudan_Oct-2018
	MW161378__Sudan130_2018_Sudan_Oct-2018
	MW161379__Sudan132_2018_Sudan_Oct-2018
	MW161380__Sudan141_2018_Sudan_Oct-2018
	MW161381__Sudan144_2018_Sudan_Oct-2018
	MW161382__Sudan150_2018_Sudan_Oct-2018
	MW161383__Sudan151_2018_Sudan_Oct-2018
	MW161384__Sudan152_2018_Sudan_Oct-2018
	MW161385__Sudan153_2018_Sudan_Oct-2018
	MW161386__Sudan154_2018_Sudan_Oct-2018
	MW161387__Sudan157_2018_Sudan_Oct-2018
	MW161388__Sudan160_2018_Sudan_Oct-2018
	MW161389__Sudan161_2018_Sudan_Oct-2018
	MW161390__Sudan163_2018_Sudan_Oct-2018
	MW161391__Sudan165_2018_Sudan_Oct-2018
	MW161392__Sudan167_2018_Sudan_Oct-2018
	MW161393__Sudan170_2018_Sudan_Oct-2018
	MW161394__Sudan171_2018_Sudan_Oct-2018
	MW161395__Sudan173_2018_Sudan_Oct-2018
	MW161396__Sudan174_2018_Sudan_Oct-2018
	MW161397__Sudan175_2018_Sudan_Oct-2018
	MW161398__Sudan176_2018_Sudan_Oct-2018
	MW161399__Sudan177_2018_Sudan_Oct-2018
	MW161400__Sudan179_2018_Sudan_Oct-2018
	MW161401__Sudan181_2018_Sudan_Oct-2018
	MW161402__Sudan184_2018_Sudan_Oct-2018
	MW161403__Sudan186_2018_Sudan_Oct-2018
	MW161404__Sudan201_2018_Sudan_Oct-2018
	MW161405__Sudan305_2018_Sudan_Oct-2018
	MW161406__Sudan306_2018_Sudan_Oct-2018
	MW161407__Sudan307_2018_Sudan_Oct-2018
	MW161408__Sudan308_2018_Sudan_Oct-2018
	MW161409__Sudan311_2018_Sudan_Oct-2018
	MW161410__Sudan313_2018_Sudan_Oct-2018
	MW161411__Sudan314_2018_Sudan_Oct-2018
	MW161412__Sudan320_2018_Sudan_Oct-2018
	MW161413__Sudan317_2018_Sudan_Oct-2018
	MW161414__Sudan321_2018_Sudan_Oct-2018
	MW161415__Sudan323_2018_Sudan_Oct-2018
	MW161416__Sudan325_2018_Sudan_Oct-2018
	MW161417__Sudan329_2018_Sudan_Oct-2018
	MW161418__Sudan334_2018_Sudan_Oct-2018
	MW161419__Sudan335_2018_Sudan_Oct-2018
	MW161420__Sudan338_2018_Sudan_Oct-2018
	MW161421__Sudan123_2018_Sudan_Oct-2018
	MW161422__Sudan129_2018_Sudan_Oct-2018
	MW161423__Sudan200_2018_Sudan_Oct-2018
	MW161424__Sudan138_2018_Sudan_Oct-2018
	MW161425__Sudan139_2018_Sudan_Oct-2018
	MW161426__Sudan140_2018_Sudan_Oct-2018
	MW161427__Sudan142_2018_Sudan_Oct-2018
	MW161428__Sudan143_2018_Sudan_Oct-2018
	MW161429__Sudan155_2018_Sudan_Oct-2018
	MW161430__Sudan156_2018_Sudan_Oct-2018
	MW161431__Sudan159_2018_Sudan_Oct-2018
	MW161432__Sudan162_2018_Sudan_Oct-2018
	MW161433__Sudan166_2018_Sudan_Oct-2018
	MW161434__Sudan172_2018_Sudan_Oct-2018
	MW161435__Sudan178_2018_Sudan_Oct-2018
	MW161436__Sudan180_2018_Sudan_Oct-2018
	MW161437__Sudan182_2018_Sudan_Oct-2018
	MW161438__Sudan183_2018_Sudan_Oct-2018
	MW161439__Sudan189_2018_Sudan_Oct-2018
	MW161440__Sudan195_2018_Sudan_Oct-2018
	MW161441__Sudan196_2018_Sudan_Oct-2018
	MW161442__Sudan199_2018_Sudan_Oct-2018
	MW161443__Sudan309_2018_Sudan_Oct-2018
	MW161444__Sudan310_2018_Sudan_Oct-2018
	MW161445__Sudan312_2018_Sudan_Oct-2018
	MW161446__Sudan315_2018_Sudan_Oct-2018
	MW161447__Sudan316_2018_Sudan_Oct-2018
	MW161448__Sudan318_2018_Sudan_Oct-2018
	MW161449__Sudan319_2018_Sudan_Oct-2018
	MW161450__Sudan322_2018_Sudan_Oct-2018
	MW161451__Sudan324_2018_Sudan_Oct-2018
	MW161452__Sudan326_2018_Sudan_Oct-2018
	MW161453__Sudan327_2018_Sudan_Oct-2018
	MW161454__Sudan328_2018_Sudan_Oct-2018
	MW161455__Sudan330_2018_Sudan_Oct-2018
	MW161456__Sudan331_2018_Sudan_Oct-2018
	MW161457__Sudan332_2018_Sudan_Oct-2018
	MW161458__Sudan333_2018_Sudan_Oct-2018
	MW161459__Sudan336_2018_Sudan_Oct-2018
	MW161460__Sudan337_2018_Sudan_Oct-2018
	MW248363_NA_China_10-Oct-2019
	MW248364_NA_China_08-Oct-2019
	MW260512_NA01_Brazil_[&!color=#0000ff]
	MW260513_NA02_Brazil_[&!color=#0000ff]
	MW260514_NA04_Brazil_[&!color=#0000ff]
	MW260515_NA03_Brazil_[&!color=#0000ff]
	MW260516_NA05_Brazil_[&!color=#0000ff]
	MW260517_NA06_Brazil_[&!color=#0000ff]
	MW260518_NA07_Brazil_[&!color=#0000ff]
	MW260519_NA09_Brazil_[&!color=#0000ff]
	MW281311_2017_FR_45625-26_France_12-Sep-2017
	MW291576_NA_China_04-Oct-2019
	MW321606_NA_India_2016
	MW349426_ECSA_Thailand_01-Oct-2020
	MW473668_181_25_USA_02-Feb-2018
	MW507584_NA_Brazil_May-2019[&!color=#0000ff]
	MW507585_NA_Brazil_Apr-2019[&!color=#0000ff]
	MW507586_NA_Brazil_Apr-2019[&!color=#0000ff]
	MW507587_NA_Brazil_Apr-2019[&!color=#0000ff]
	MW507590_NA_Brazil_Jan-2019[&!color=#0000ff]
	MW507591_NA_Brazil_Mar-2019[&!color=#0000ff]
	MW574902_NA_India_2016
	MW581862_NA_India_NA
	MW581863_NA_India_NA
	MW581864_NA_India_NA
	MW581865_NA_India_NA
	MW581866_NA_India_NA
	MW581867_NA_India_NA
	MW581868_NA_India_NA
	MW581869_NA_India_NA
	MW581870_NA_India_NA
	MW581871_NA_India_NA
	MW581872_NA_India_NA
	MW581873_NA_India_NA
	MW581874_NA_India_NA
	MW581875_NA_India_NA
	MW581876_NA_India_NA
	MW581877_NA_India_NA
	MW581878_NA_India_NA
	MW581879_NA_India_NA
	MW581880_NA_India_NA
	MW581881_NA_India_NA
	MW581882_NA_India_NA
	MW581883_NA_India_NA
	MW581884_NA_India_NA
	MW581885_NA_India_NA
	MW656171_NA_Colombia_Feb-2015
	MW759070_NA_India_2010
	MZ443813_NA_Thailand_Aug-2018
	MZ443814_NA_Thailand_Aug-2018
	MZ443815_NA_Thailand_Aug-2018
	MZ443816_NA_Thailand_Aug-2018
	OK316989_NA_China_2019-11-11
	OK316990_NA_China_2019-11-11
	OK316991_NA_China_2019-11-11
	OK316992_NA_China_2019-11-11
	OK316993_NA_China_2019-10-29
	OK316994_NA_China_2019-10-29
	OK316995_NA_China_2019-10-29
	OK316996_NA_China_2019-10-29
	OK655883_NA_Indonesia_
	OK655884_NA_Indonesia_
	OL343608_NA_Brazil_[&!color=#0000ff]
	OL343609_NA_Brazil_[&!color=#0000ff]
	OL343610_NA_Brazil_[&!color=#0000ff]
	OL343611_NA_Brazil_[&!color=#0000ff]
	OL343612_NA_Brazil_[&!color=#0000ff]
	OL343613_NA_Brazil_[&!color=#0000ff]
	OL343614_NA_Brazil_[&!color=#0000ff]
	OL343615_NA_Brazil_[&!color=#0000ff]
	OL343616_NA_Brazil_[&!color=#0000ff]
	OL343617_NA_Brazil_[&!color=#0000ff]
	OL705486_NA_Cambodia_15-Jul-2020
	OL741630_NA_Cambodia_23-Jul-2020
	OL741631_NA_Cambodia_NA
	OL741632_NA_Cambodia_NA
	OL849990_NA_Cambodia_22-Sep-2020
	OL849991_NA_Cambodia_28-Sep-2020
	OL893105_NA_Cambodia_06-Oct-2020
	OL893106_NA_Cambodia_09-Oct-2020
	OL893107_NA_Cambodia_14-Oct-2020
	OL898663_CHKV_Brazil_SP_IAL_NS8298_2021_Brazil_[&!color=#0000ff]
	OL898664_CHKV_Brazil_SP_IAL_NS8692_2021_Brazil_[&!color=#0000ff]
	OL898665_CHKV_Brazil_SP_IAL_NS8799_2021_Brazil_[&!color=#0000ff]
	OL898666_CHKV_Brazil_SP_IAL_NS8897_2021_Brazil_[&!color=#0000ff]
	OL898667_CHKV_Brazil_SP_IAL_NS9096_2021_Brazil_[&!color=#0000ff]
	OL898668_CHKV_Brazil_SP_IAL_45488_2021_Brazil_[&!color=#0000ff]
	OL898669_CHKV_Brazil_SP_IAL_NS8432_2021_Brazil_[&!color=#0000ff]
	OL898670_CHKV_Brazil_SP_IAL_NS8694_2021_Brazil_[&!color=#0000ff]
	OL898671_CHKV_Brazil_SP_IAL_NS8883_2021_Brazil_[&!color=#0000ff]
	OL898672_CHKV_Brazil_SP_IAL_NS8899_2021_Brazil_[&!color=#0000ff]
	OL898673_CHKV_Brazil_SP_IAL_NS9215_2021_Brazil_[&!color=#0000ff]
	OL898674_CHKV_Brazil_SP_IAL_45725_2021_Brazil_[&!color=#0000ff]
	OL898675_CHKV_Brazil_SP_IAL_NS8443_2021_Brazil_[&!color=#0000ff]
	OL898676_CHKV_Brazil_SP_IAL_NS8697_2021_Brazil_[&!color=#0000ff]
	OL898677_CHKV_Brazil_SP_IAL_NS8885_2021_Brazil_[&!color=#0000ff]
	OL898678_CHKV_Brazil_SP_IAL_NS8981_2021_Brazil_[&!color=#0000ff]
	OL898679_CHKV_Brazil_SP_IAL_NS9638_2021_Brazil_[&!color=#0000ff]
	OL898680_CHKV_Brazil_SP_IAL_NS9285_2021_Brazil_[&!color=#0000ff]
	OL898681_CHKV_Brazil_SP_IAL_45801_2021_Brazil_[&!color=#0000ff]
	OL898682_CHKV_Brazil_SP_IAL_NS8490_2021_Brazil_[&!color=#0000ff]
	OL898683_CHKV_Brazil_SP_IAL_NS8699_2021_Brazil_[&!color=#0000ff]
	OL898684_CHKV_Brazil_SP_IAL_NS8889_2021_Brazil_[&!color=#0000ff]
	OL898685_CHKV_Brazil_SP_IAL_NS9066_2021_Brazil_[&!color=#0000ff]
	OL898686_CHKV_Brazil_SP_IAL_NS9454R_2021_Brazil_[&!color=#0000ff]
	OL898687_CHKV_Brazil_SP_IAL_NS9654_2021_Brazil_[&!color=#0000ff]
	OL898688_CHKV_Brazil_SP_IAL_46186_2021_Brazil_[&!color=#0000ff]
	OL898689_CHKV_Brazil_SP_IAL_NS8526_2021_Brazil_[&!color=#0000ff]
	OL898690_CHKV_Brazil_SP_IAL_NS8780_2021_Brazil_[&!color=#0000ff]
	OL898691_CHKV_Brazil_SP_IAL_NS8892_2021_Brazil_[&!color=#0000ff]
	OL898692_CHKV_Brazil_SP_IAL_NS9068_2021_Brazil_[&!color=#0000ff]
	OL898693_CHKV_Brazil_SP_IAL_NS8792_2021_Brazil_[&!color=#0000ff]
	OL898694_CHKV_Brazil_SP_IAL_NS9915_2021_Brazil_[&!color=#0000ff]
	OL898695_CHKV_Brazil_SP_IAL_46454_2021_Brazil_[&!color=#0000ff]
	OL898696_CHKV_Brazil_SP_IAL_NS8639_2021_Brazil_[&!color=#0000ff]
	OL898697_CHKV_Brazil_SP_IAL_NS8781_2021_Brazil_[&!color=#0000ff]
	OL898698_CHKV_Brazil_SP_IAL_NS8895_2021_Brazil_[&!color=#0000ff]
	OL898699_CHKV_Brazil_SP_IAL_NS9079_2021_Brazil_[&!color=#0000ff]
	OL898700_CHKV_Brazil_SP_IAL_NS8650_2021_Brazil_[&!color=#0000ff]
	OL898701_CHKV_Brazil_SP_IAL_NS10068_2021_Brazil_[&!color=#0000ff]
	OL898702_CHKV_Brazil_SP_IAL_46585_2021_Brazil_[&!color=#0000ff]
	OL898703_CHKV_Brazil_SP_IAL_NS9460_2021_Brazil_[&!color=#0000ff]
	OL898704_CHKV_Brazil_SP_IAL_NS8687_2021_Brazil_[&!color=#0000ff]
	OL898705_CHKV_Brazil_SP_IAL_NS8796_2021_Brazil_[&!color=#0000ff]
	OL898706_CHKV_Brazil_SP_IAL_NS9085_2021_Brazil_[&!color=#0000ff]
	OL898707_CHKV_Brazil_SP_IAL_NS8472_2021_Brazil_[&!color=#0000ff]
	OL898708_CHKV_Brazil_SP_IAL_NS10096_2021_Brazil_[&!color=#0000ff]
	OL898709_CHKV_Brazil_SP_IAL_46633_2021_Brazil_[&!color=#0000ff]
	OL898710_CHKV_Brazil_SP_IAL_NS8690_2021_Brazil_[&!color=#0000ff]
	OL898711_CHKV_Brazil_SP_IAL_NS8798_2021_Brazil_[&!color=#0000ff]
	OL898712_CHKV_Brazil_SP_IAL_NS9092_2021_Brazil_[&!color=#0000ff]
	OL898713_CHKV_Brazil_SP_IAL_NS9672_2021_Brazil_[&!color=#0000ff]
	OL898714_CHKV_Brazil_SP_IAL_45326_2021_Brazil_[&!color=#0000ff]
	OL898715_CHKV_Brazil_SP_IAL_46894_2021_Brazil_[&!color=#0000ff]
	OL979153_NA_Cambodia_24-Dec-2020
	OL979154_NA_Cambodia_07-Dec-2020
	OL979155_NA_Cambodia_18-Nov-2020
	OL979156_NA_Cambodia_16-Nov-2020
	OL979157_NA_Cambodia_02-Nov-2020
	OL999091_NA_Cambodia_25-Dec-2020
	OL999092_NA_Cambodia_12-Feb-2021
	OL999093_NA_Cambodia_24-Feb-2021
	OL999094_NA_Cambodia_05-Mar-2021
	OL999095_NA_Cambodia_24-May-2021
	OM128431_MFLN10_BR_RJ_2018_Brazil_06-Jun-2018[&!color=#0000ff]
	OM128432_AXF09_BR_RJ_2018_Brazil_26-Mar-2018[&!color=#0000ff]
	OM128433_MRN16_BR_RJ_2018_Brazil_06-Jun-2018[&!color=#0000ff]
	OM128434_AAS24_BR_RJ_2018_Brazil_07-Jun-2018[&!color=#0000ff]
	OM128435_AAS12_BR_RJ_2018_Brazil_19-Mar-2018[&!color=#0000ff]
	OM128436_PFHC16_BR_RJ_2018_Brazil_05-Jun-2018[&!color=#0000ff]
	OM128437_RCP25_BR_RJ_2018_Brazil_07-Jun-2018[&!color=#0000ff]
	OM128438_SHCV30_BR_RJ_2016_Brazil_29-Apr-2016[&!color=#0000ff]
	OM128439_WLG03_BR_RJ_2016_Brazil_06-Apr-2016[&!color=#0000ff]
	OM128440_VBM14_BR_RJ_2018_Brazil_20-Mar-2018[&!color=#0000ff]
	ON009842_Brazil_4497_Brazil_2015[&!color=#0000ff]
	ON009843_Ross_NH177_Tanzania_1953[&!color=#ff66cc]
;
end;
begin trees;
	tree tree_1 = [&R] (CHIKV_BA_DFS1686_2019-10-24[&!color=#3333cc,!rotate=true]:6.57E-4,(((CHIKV_BA_DFS1786_2019-11-05[&!color=#3333cc,!rotate=true]:0.001355,(((((((((((((((((((((((((((CHIKV_BA_DFS1808_2019-11-05[&!color=#3333cc,!rotate=true]:0.001955,CHIKV_NB02_NIH-01_BA_2019-04-18[&!color=#3333cc,!rotate=true]:9.23E-4)[&!color=#3333cc,!rotate=true]:5.54E-4,CHIKV_NB05_NIH-04_BA_2019-08-16[&!color=…
end;
begin figtree;
[truncated: 89 more rows]
